# Supplementary material for: A Systematic Analysis of the Clinical Outcome Associated with Multiple Reclassified Desmosomal Gene Variants in Arrhythmogenic Right Ventricular Cardiomyopathy Patients
Source: J Cardiovasc Transl Res. 2023 Jul 7;16(6):1276–86. doi: 10.1007/s12265-023-10403-8 (PMC10721666; doi:10.1007/s12265-023-10403-8)
Supplement: Supplementary file 3 — (XLSX 11 kb) [file 12265_2023_10403_MOESM2_ESM.xlsx]

## Sheet: Sheet1
Supplementary Table 1: Search parameters used in literature search
PubMed
Source	http://www.ncbi.nlm.nih.gov/pubmed
Inclusion criteria	English
Search key 1	(“arrhythmogenic cardiomyopathy”[Title/Abstract] OR “arrhythmogenic right ventricular dysplasia”[Title/Abstract] OR “arrhythmogenic right ventricular cardiomyopathy”[Title/Abstract] OR “ARVD”[Title/Abstract] OR “ARVC”[Title/Abstract] OR “arrhythmogenic right ventricular dysplasia/cardiomyopathy”[Title/Abstract] OR “ARVD/C”[Title/Abstract]) AND (“digenic heterozygosity”[Title/Abstract] OR “compoun…
Number of articles (May 13th 2016)	12
Search key 2	(“arrhythmogenic cardiomyopathy”[Title/Abstract] OR “arrhythmogenic right ventricular dysplasia”[Title/Abstract] OR “arrhythmogenic right ventricular cardiomyopathy”[Title/Abstract] OR “ARVD”[Title/Abstract] OR “ARVC”[Title/Abstract] OR “arrhythmogenic right ventricular dysplasia/cardiomyopathy”[Title/Abstract] OR “ARVD/C”[Title/Abstract]) AND (mutation*[Title/Abstract])
Number of articles (May 13th 2016)	485
Search key 3	(“arrhythmogenic cardiomyopathy”[Title/Abstract] OR “arrhythmogenic right ventricular dysplasia”[Title/Abstract] OR “arrhythmogenic right ventricular cardiomyopathy”[Title/Abstract] OR “ARVD”[Title/Abstract] OR “ARVC”[Title/Abstract] OR “arrhythmogenic right ventricular dysplasia/cardiomyopathy”[Title/Abstract] OR “ARVD/C”[Title/Abstract]) AND (“gene”[Title/Abstract] OR “genes”[Title/Abstract] OR…
Number of articles (May 13th 2016)	726
Number of articles (January 17th 2018)	(123 new articles) 849
Total	1346
