# Supplementary material for: A Systematic Analysis of the Clinical Outcome Associated with Multiple Reclassified Desmosomal Gene Variants in Arrhythmogenic Right Ventricular Cardiomyopathy Patients
Source: J Cardiovasc Transl Res. 2023 Jul 7;16(6):1276–86. doi: 10.1007/s12265-023-10403-8 (PMC10721666; doi:10.1007/s12265-023-10403-8)
Supplement: Supplementary file 4 — (XLSX 17 kb) [file 12265_2023_10403_MOESM3_ESM.xlsx]

## Sheet: Blad1
Supplementary Table 2. 67 selected articles
pubmed_ID	author	research_group	subjects with >1 variant	title
16773573	Awad	Baltimore	1	DSG2 mutations contribute to arrhythmogenic right ventricular dysplasia/cardiomyopathy.
17041889	Awad	Baltimore	1	Recessive arrhythmogenic right ventricular dysplasia due to novel cryptic splice mutation in PKP2.
19358943	Dalal	Baltimore	4	Morphologic variants of familial arrhythmogenic right ventricular dysplasia/cardiomyopathy a genetics-magnetic resonance imaging correlation study.
20031617	den Haan	Baltimore	6	Comprehensive desmosome mutation analysis in north americans with arrhythmogenic right ventricular dysplasia/cardiomyopathy.
20152563	Xu	Baltimore/Padua	14	Compound and digenic heterozygosity contributes to arrhythmogenic right ventricular cardiomyopathy.
20857253	Tan	Baltimore	7	Shared desmosome gene findings in early and late onset arrhythmogenic right ventricular dysplasia/cardiomyopathy.
21636032	Kapplinger	Baltimore/the Netherlands	8	Distinguishing arrhythmogenic right ventricular cardiomyopathy/dysplasia-associated mutations from background genetic noise.
23307527	Murray	Baltimore	1	A family with a complex clinical presentation characterized by arrhythmogenic right ventricular dysplasia/cardiomyopathy and features of branchio-oculo-facial syndrome.
23671136	Bhonsale	Baltimore	4	Risk stratification in arrhythmogenic right ventricular dysplasia/cardiomyopathy-associated desmosomal mutation carriers.
23810883	Perrin	Baltimore	3	Exercise testing in asymptomatic gene carriers exposes a latent electrical substrate of arrhythmogenic right ventricular cardiomyopathy.
23810894	te Riele	Baltimore	1	Incremental value of cardiac magnetic resonance imaging in arrhythmic risk stratification of arrhythmogenic right ventricular dysplasia/cardiomyopathy-associated desmosomal mutation carriers.
23889974	te Riele	Baltimore/the Netherlands	4	Mutation-positive arrhythmogenic right ventricular dysplasia/cardiomyopathy: the triangle of dysplasia displaced.
25516436	Sawant	Baltimore	2	Exercise has a disproportionate role in the pathogenesis of arrhythmogenic right ventricular dysplasia/cardiomyopathy in patients without desmosomal mutations.
25616645	Bhonsale	Baltimore/the Netherlands	19	Impact of genotype on clinical course in arrhythmogenic right ventricular dysplasia/cardiomyopathy-associated mutation carriers.
25820315	Groeneweg	Baltimore/the Netherlands	23	Clinical Presentation, Long-Term Follow-Up, and Outcomes of 1001 Arrhythmogenic Right Ventricular Dysplasia/Cardiomyopathy Patients and Family Members.
20031616	Bhuiyan	the Netherlands	2	Desmoglein-2 and desmocollin-2 mutations in dutch arrhythmogenic right ventricular dysplasia/cardiomypathy patients: results from a multicenter study.
20215590	Cox	the Netherlands	5	Arrhythmogenic right ventricular dysplasia/cardiomyopathy diagnostic task force criteria: impact of new task force criteria.
21606396	Cox	the Netherlands	3	Arrhythmogenic right ventricular dysplasia/cardiomyopathy: pathogenic desmosome mutations in index-patients predict outcome of family screening: Dutch arrhythmogenic right ventricular dysplasia/cardiomyopathy genotype-phenotype follow-up study.
23871674	Groeneweg	the Netherlands	3	Arrhythmogenic right ventricular dysplasia/cardiomyopathy according to revised 2010 task force criteria with inclusion of non-desmosomal phospholamban mutation carriers.
16505173	Pilichou	Padua	2	Mutations in desmoglein-2 gene are associated with arrhythmogenic right ventricular cardiomyopathy.
16774985	Basso	Padua	1	Ultrastructural evidence of intercalated disc remodelling in arrhythmogenic right ventricular cardiomyopathy: an electron microscopy investigation on endomyocardial biopsies.
20129281	Bauce	Padua	10	Multiple mutations in desmosomal proteins encoding genes in arrhythmogenic right ventricular cardiomyopathy/dysplasia.
20197793	De Bortoli	Padua	2	The p.A897KfsX4 frameshift variation in desmocollin-2 is not a causative mutation in arrhythmogenic right ventricular cardiomyopathy.
21723241	Bauce	Padua	9	Clinical phenotype and diagnosis of arrhythmogenic right ventricular cardiomyopathy in pediatric patients carrying desmosomal gene mutations.
24070718	Rigato	Padua	21	Compound and digenic heterozygosity predicts lifetime arrhythmic outcome and sudden cardiac death in desmosomal gene-related arrhythmogenic right ventricular cardiomyopathy.
26138720	Zorzi	Padua	15	Phenotypic expression is a prerequisite for malignant arrhythmic events and sudden cardiac death in arrhythmogenic right ventricular cardiomyopathy.
26310507	Lorenzon	Padua	5	Homozygous Desmocollin-2 Mutations and Arrhythmogenic Cardiomyopathy.
17372169	Sen-Chowdhry	London	1	Clinical and genetic characterization of families with arrhythmogenic right ventricular dysplasia/cardiomyopathy provides novel insights into patterns of disease expression.
21220045	Gehmlich	London	2	A novel desmocollin-2 mutation reveals insights into the molecular link between desmosomes and gap junctions.
21606390	Quarta	London	18	Familial evaluation in arrhythmogenic right ventricular cardiomyopathy: impact of genetics and revised task force criteria
22240500	Gomes	London	1	Electrophysiological abnormalities precede overt structural changes in arrhythmogenic right ventricular cardiomyopathy due to mutations in desmoplakin-A combined murine and human study.
28527814	Castelletti	London	6	Desmoplakin missense and non-missense mutations in arrhythmogenic right ventricular cardiomyopathy: Genotype-phenotype correlation.
23137101	Rasmussen	Denmark Aarhus	1	Protein expression studies of desmoplakin mutations in cardiomyopathy patients reveal different molecular disease mechanisms.
23381804	Rasmussen	Denmark Aarhus	2	Mutated desmoglein-2 proteins are incorporated into desmosomes and exhibit dominant-negative effects in arrhythmogenic right ventricular cardiomyopathy.
24704780	Rasmussen	Denmark Aarhus	8	Truncating plakophilin-2 mutations in arrhythmogenic cardiomyopathy are associated with protein haploinsufficiency in both myocardium and epidermis.
23514727	Ohno	Japan	6	Age-dependent clinical and genetic characteristics in Japanese patients with arrhythmogenic right ventricular cardiomyopathy/dysplasia.
28431057	Sonoda	Japan	2	Quantitative analysis of PKP2 and neighbouring genes in a patient with arrhythmogenic right ventricular cardiomyopathy caused by heterozygous PKP2 deletion.
10902626	McKoy	Greece	19	Identification of a deletion in plakoglobin in arrhythmogenic right ventricular cardiomyopathy with palmoplantar keratoderma and woolly hair (Naxos disease).
11691526	Protonotarios	Greece	28	Genotype-phenotype assessment in autosomal recessive arrhythmogenic right ventricular cardiomyopathy (Naxos disease) caused by a deletion in plakoglobin.
15851108	Kaplan	Greece	4	Remodeling of myocyte gap junctions in arrhythmogenic right ventricular cardiomyopathy due to a deletion in plakoglobin (Naxos disease).
16893920	Antoniades	Greece	26	Arrhythmogenic right ventricular cardiomyopathy caused by deletions in plakophilin-2 and plakoglobin (Naxos disease) in families from Greece and Cyprus: genotype–phenotype relations, diagnostic features and prognosis
19165571	Lazaros	Greece	2	Naxos disease presenting with ventricular tachycardia and troponin elevation.
21345848	Protonotarios	Greece	31	Arrhythmogenic right ventricular cardiomyopathy/dysplasia on the basis of the revised diagnostic criteria in affected families with desmosomal mutations.
25825460	Protonotarios	Greece	34	Arrhythmic risk assessment in genotyped families with arrhythmogenic right ventricular cardiomyopathy.
24125834	Bao	China	19	Correlation of ventricular arrhythmias with genotype in arrhythmogenic right ventricular cardiomyopathy.
24238504	Bao	China	23	Screening of pathogenic genes in Chinese patients with arrhythmogenic right ventricular cardiomyopathy
23863954	Gerull	Hutterite/Canada	6	Homozygous founder mutation in desmocollin-2 (DSC2) causes arrhythmogenic cardiomyopathy in the Hutterite population.
25497880	Wong	Hutterite/Canada	11	Phenotypic analysis of arrhythmogenic cardiomyopathy in the Hutterite population: role of electrocardiogram in identifying high-risk desmocollin-2 carriers.
12875771	Alcalai	NA	1	A Recessive Mutation in Desmoplakin Causes Arrhythmogenic Right Ventricular Dysplasia, Skin Disorder, and Woolly Hair
18957847	Simpson	NA	2	Homozygous Mutation of desmocollin-2 in Arrhythmogenic Right Ventricular Cardiomyopathy With Mild Palmoplantar Keratoderma and Woolly Hair
19016709	Tanaka	NA	1	Novel Truncating Mutations in PKP1 and DSP Cause Similar Skin Phenotypes in Two Brazilian Families
19178614	Asimaki	NA	1	Unique Epidermolytic Bullous Dermatosis With Associated Lethal Cardiomyopathy Related to Novel Desmoplakin Mutations
19560088	Marcus	NA	15	Arrhythmogenic right ventricular cardiomyopathy/dysplasia clinical presentation and diagnostic evaluation: results from the North American Multidisciplinary Study.
19880068	Watkins	NA	2	Clinical Features, Survival Experience, and Profile of plakophylin-2 Gene Mutations in Participants of the Arrhythmogenic Right Ventricular Cardiomyopathy Registry of South Africa
20400443	Fressart	NA	5	Desmosomal gene analysis in arrhythmogenic right ventricular dysplasia/cardiomyopathy: spectrum of mutations and clinical impact in practice.
20864495	Christensen	NA	7	Wide spectrum of desmosomal mutations in Danish patients with arrhythmogenic right ventricular cardiomyopathy.
21193976	Krishnamurthy	NA	1	Arrhythmogenic Dilated Cardiomyopathy Due to a Novel Mutation in the Desmoplakin Gene
21668431	Erken	NA	2	Cardiomyopathy With Alopecia and Palmoplantar Keratoderma (CAPK) Is Caused by a JUP Mutation
22000064	Sato	NA	1	Sudden Death During Exercise in a Juvenile With Arrhythmogenic Right Ventricular Cardiomyopathy and desmoglein-2 Gene Substitution: A Case Report
22214898	Nakajima	NA	4	Compound and Digenic Heterozygosity in Desmosome Genes as a Cause of Arrhythmogenic Right Ventricular Cardiomyopathy in Japanese Patients
24793512	Al-Sabeq	NA	1	Arrhythmogenic Right Ventricular Cardiomyopathy With Recessive Inheritance Related to a New Homozygous desmocollin-2 Mutation
25430408	Baykan	NA	3	Different Clinical Presentations of Naxos Disease and Carvajal Syndrome: Case Series From a Single Tertiary Center and Review of the Literature
25824144	Molho-Pessach	NA	3	Two Novel Homozygous Desmoplakin Mutations in Carvajal Syndrome
27037756	Boente	NA	3	Cardiomyopathy diagnosed in the eldest child harbouring p.S24X mutation in JUP
28098346	Marino	NA	7	Novel founder mutation in French-Canadian families with Naxos disease.
28329361	Akdis	NA	10	Sex hormones affect outcome in arrhythmogenic right ventricular cardiomyopathy/dysplasia: from a stem cell derived cardiomyocyte-based model to clinical biomarkers of disease outcome.
28818065	Qadri	NA	5	Case reports of two pedigrees with recessive arrhythmogenic right ventricular cardiomyopathy associated with homozygous Thr335Ala variant in DSG2.
NA = not applicable
