# Supplementary material for: A Systematic Analysis of the Clinical Outcome Associated with Multiple Reclassified Desmosomal Gene Variants in Arrhythmogenic Right Ventricular Cardiomyopathy Patients
Source: J Cardiovasc Transl Res. 2023 Jul 7;16(6):1276–86. doi: 10.1007/s12265-023-10403-8 (PMC10721666; doi:10.1007/s12265-023-10403-8)
Supplement: Supplementary file 5 — (XLSX 12 kb) [file 12265_2023_10403_MOESM4_ESM.xlsx]

## Sheet: Sheet1
Supplementary Table 3: Types of multiple variant combinations
	Homozygous carriers of the Naxos or Hutterite founder variant included				Homozygous carriers of the Naxos or Hutterite founder variant excluded
Combination of variants	Before reclassification		After reclassification		Before reclassification		After reclassification
	number of multiple desmosomal variant carriers	proportion of multiple desmosomal variant carriers, %	number of multiple desmosomal variant carriers	proportion of multiple desmosomal variant carriers, %	number of multiple desmosomal variant carriers	proportion of multiple desmosomal variant carriers, %	number of multiple desmosomal variant carriers	proportion of multiple desmosomal variant carriers, %
Homozygous	97	29.3	60	62.5	52	18.2	15	29.4
Compound	82	24.8	10	10.4	82	28.7	10	19.6
Digenic	134	40.5	26	27.1	134	46.9	26	51
Compound, digenic	12	3.6	-	-	12	4.2	-	-
Homozygous, digenic	4	1.2	-	-	4	1.4	-	-
Trigenic	2	0.6	-	-	2	0.7	-	-
Total	331	100	96	100	286	100	51	100
