# Supplementary material for: A Systematic Analysis of the Clinical Outcome Associated with Multiple Reclassified Desmosomal Gene Variants in Arrhythmogenic Right Ventricular Cardiomyopathy Patients
Source: J Cardiovasc Transl Res. 2023 Jul 7;16(6):1276–86. doi: 10.1007/s12265-023-10403-8 (PMC10721666; doi:10.1007/s12265-023-10403-8)
Supplement: Supplementary file 6 — (XLSX 12 kb) [file 12265_2023_10403_MOESM5_ESM.xlsx]

## Sheet: Blad2
Supplementary Table 4: Combination of genes in the identified multiple desmosomal mutations carriers
	Homozygous carriers of the Naxos or Hutterite founder variant included				Homozygous carriers of the Naxos or Hutterite founder variant excluded
	Before reclassification		After reclassification		Before reclassification		After reclassification
Compound and/or digenic	number of multiple desmosomal variant carriers	proportion of multiple desmosomal variant carriers, %	number of multiple desmosomal variant carriers	proportion of multiple desmosomal variant carriers, %	number of multiple desmosomal variant carriers	proportion of multiple desmosomal variant carriers, %	number of multiple desmosomal variant carriers	proportion of multiple desmosomal variant carriers, %
PKP2/PKP2	31	9.4	3	3.1	31	9.4	3	5.9
PKP2/PKP2/DSP	3	0.9	-	-	3	0.9	-	-
PKP2/PKP2/DSG2	6	1.8	-	-	6	1.8	-	-
PKP2/DSP	38	11.5	3	3.1	38	11.5	3	5.9
PKP2/DSG2	38	11.5	8	8.3	38	11.5	8	15.7
PKP2/DSC2	21	6.3	11	11.5	21	6.3	11	21.6
PKP2/JUP	10	3.0	2	2.1	10	3.0	2	3.9
DSP/DSP	13	3.9	2	2.1	13	3.9	2	3.9
DSP/DSP/DSC2	1	0.3	-	-	1	0.3	-	-
DSP/DSG2	9	2.7	-	-	9	2.7	-	-
DSP/DSC2	4	1.2	2	2.1	4	1.2	2	3.9
DSP/JUP	-	-	-	-	-	-	-	-
DSG2/DSG2	33	10.0	5	5.2	33	10.0	5	9.8
DSG2/DSG2/PKP2	2	0.6	-	-	2	0.6	-	-
DSG2/DSC2	10	3.0	-	-	10	3.0	-	-
DSG2/JUP	1	0.3	-	-	1	0.3	-	-
DSC2/DSC2	4	1.2	-	-	4	1.2	-	-
DSC2/JUP	3	0.9	-	-	3	0.9	-	-
JUP/JUP	1	0.3	-	-	1	0.3	-	-
Homozygous
PKP2	2	0.6	3	3.1	2	0.6	3	5.9
DSP	8	2.4	4	4.2	8	2.4	4	7.8
DSG2	19	5.7	2	2.1	19	5.7	2	3.9
DSC2	23	6.9	15	15.6	11	6.9	3	5.9
JUP	45	13.6	36	37.5	12	13.6	3	5.9
Trigenic
PKP2/DSG2/DSC2	1	0.3	-	-	1	0.3	-	-
DSP/DSG2/DSC2	1	0.3	-	-	1	0.3	-	-
Digenic, homozygous
PKP2/PKP2/DSP/DSP	1	0.3	-	-	1	0.3	-	-
PKP2/PKP2/JUP	1	0.3	-	-	1	0.3	-	-
DSP/DSP/DSG2	1	0.3	-	-	1	0.3	-	-
DSG2/DSG2/DSP	1	0.3	-	-	1	0.3	-	-
Total	331	100	96	100	286	100	51	100
DSC2 = desmocollin-2 , DSG2 = desmoglein-2, DSP = desmoplakin, JUP = plakoglobin, PKP2 = plakophilin-2
