# Supplementary material for: A Systematic Analysis of the Clinical Outcome Associated with Multiple Reclassified Desmosomal Gene Variants in Arrhythmogenic Right Ventricular Cardiomyopathy Patients
Source: J Cardiovasc Transl Res. 2023 Jul 7;16(6):1276–86. doi: 10.1007/s12265-023-10403-8 (PMC10721666; doi:10.1007/s12265-023-10403-8)
Supplement: Supplementary file 7 — (XLSX 64 kb) [file 12265_2023_10403_MOESM6_ESM.xlsx]

## Sheet: Multiple_mutations
Supplementary table 5. Genotype status of our included patients and the reclassification of the genetic desmosomal variants
patient_ID	genotype_status	gene_1	type_1	chromosome_1	chromosome_position_1	ref_1	alt_1	c.DNA_1	p.Protein_1	reclassification_1	gene_2	type_2	chromosome_2	chromosome_position_2	ref_2	alt_2	c.DNA_2	p.(Protein_2	reclassification_2	gene_3	type_3	chromosome_3	chromosome_position_3	ref_3	alt_3	c.DNA_3	p.Protein_3	reclassification_3	gene_4	type_4	chromosome_4	chromosome_position_4	ref_4	alt_4	c.DNA_4	p.Protein_4	reclassification_4
MM_F_001	compound	DSG2	missense	18	29078217	G	C	c.3G>C	p.(Met1Ile)	LP	DSG2	missense	18	29104835	T	C	c.998T>C	p.(Ile333Thr)	VUS
MM_F_002	digenic	PKP2	splice	12	32955491	C	G	c.2146-1G>C	r.(spl)	P	DSP	missense	6	7568728	C	T	c.1325C>T	p.(Ser442Phe)	VUS
MM_F_003	compound	DSG2	deletion	18	29104665	AGCTTGAAGGGAT	A	c.829_840del	p.(Leu277_Met280del)	LP	DSG2	missense	18	29104840	A	G	c.1003A>G	p.(Thr335Ala)	VUS
MM_F_004	compound	PKP2	splice	12	32955491	C	G	c.2146-1G>C	r.(spl)	P	PKP2	missense	12	32994100	T	C	c.1550A>G	p.(Asn517Ser)	VUS
MM_F_005	compound	PKP2	frameshift	12	32955434	GGTGTG	C	c.2197_2202delinsG	p.(His733Alafs*8)	P	PKP2	missense	12	32975431	A	C	c.1941T>G	p.(Cys647Trp)	VUS
MM_F_006	digenic	DSC2	missense	18	28650748	A	C	c.2194T>G	p.(Leu732Val)	LB	DSG2	missense	18	29111109	G	A	c.1174G>A	p.(Val392Ile)	LB
MM_F_007	digenic	PKP2	splice	12	32955491	C	G	c.2146-1G>C	r.(spl)	P	DSC2	missense	18	28650748	A	C	c.2194T>G	p.(Leu732Val)	LB
MM_F_008	digenic	DSC2	frameshift	18	28660152	G	.	c.1430delC	p.(Thr477Metfs*4)	LP	DSP	missense	6	7542209	G	A	c.61G>A	p.(Glu21Lys)	VUS
MM_F_086	compound	PKP2	splice	12	32949042	C	T	c.2489+1G>A	r.(spl)	P	PKP2	missense	12	32977036	A	C	c.1749T>G	p.(Ile583Met)	LP
MM_F_010	compound	DSG2	missense	18	29110986	A	G	c.1051A>G	p.(Ser351Gly)	LB	DSG2	missense	18	29104840	A	G	c.1003A>G	p.(Thr335Ala)	VUS
MM_F_011	compound	DSG2	deletion	18	29110970	GAA	.	c.1038_1040delGAA	p.(Lys346del)	VUS	DSG2	missense	18	29104840	A	G	c.1003A>G	p.(Thr335Ala)	VUS
MM_F_012	compound	DSG2	missense	18	29104828	G	A	c.991G>A	p.(Glu331Lys)	VUS	DSG2	missense	18	29104840	A	G	c.1003A>G	p.(Thr335Ala)	VUS
MM_F_013	digenic	DSP	missense	6	7558400	G	A	c.325G>A	p.(Glu109Leu)	VUS	PKP2	missense	12	32974387	A	C	c.2048T>G	p.(Ile638Arg)	VUS
MM_F_014	digenic	PKP2	splice	12	32955491	C	G	c.2146-1G>C	r.(spl)	P	DSP	missense	6	7579955	C	G	c.3532C>G	p.(Leu1178Val)	VUS
MM_F_015	compound, digenic	PKP2	missense	12	32974373	A	G	c.2062T>C	p.(Ser688Pro)	LP	DSG2	missense	18	29104436	T	C	c.716T>C	p.(Val239Ala)	VUS	DSG2	missense	18	29116219	A	G	c.1478A>G	p.(Asn493Ser)	VUS
MM_F_107	compound	DSG2	frameshift	18	29104716	.	A	c.882_883insA	p.(Val295Serfs*6)	LP	DSG2	frameshift	18	29121195	GC…TT	.	c.1919_1932del	p.(Gly640Aspfs*15)	LP
MM_F_017	compound	DSP	nonsense	6	7577219	C	T	c.2821C>T	p.(Arg941*)	P	DSP	missense	6	7568097	C	G	c.1224C>G	p.(Asn408Lys)	VUS
MM_F_160	compound	DSG2	deletion	18		.	.	c.(1014+1_1015-1)_(*1_?)del	.	P	DSG2	frameshift	18	29126404	AGAG		c.3059_3062del	p.(Glu1020Alafs*18)	LP
MM_F_019	compound	DSG2	frameshift	18	29110949	G	.	c.1015delG	p.(Glu339Lysfs*1)	LP	DSG2	deletion	18	29110970	GAA	.	c.1038_1040delGAA	p.(Lys346del)	VUS
MM_F_020	digenic	PKP2	splice	12	32949042	C	T	c.2489+1G>A	r.(spl)	P	JUP	missense	17	39925350	A	G	c.578T>C	p.(Met193Thr)	VUS
MM_F_021	compound	DSG2	frameshift	18	29100889	.	A	c.339_340insA	p.(Thr114Asnfs*5)	LP	DSG2	missense	18	29104840	A	G	c.1003A>G	p.(Thr335Ala)	VUS
MM_F_022	compound	PKP2	nonsense	12	33003841	G	A	c.1237C>T	p.(Arg413*)	P	PKP2	missense	12	33049482	G	T	c.184C>A	p.(Gln62Lys)	VUS
MM_F_023	digenic	DSC2	frameshift	18	28648134	T	.	c.2553delA	p.(Trp680Glyfs*11)	LP	DSG2	missense	18	29116291	C	T	c.1550C>T	p.(Ala517Val)	LB
MM_F_024	digenic	DSC2	frameshift	18	28648134	T	.	c.2553delA	p.(Trp680Glyfs*11)	LP	DSG2	missense	18	29116291	C	T	c.1550C>T	p.(Ala517Val)	LB
MM_F_025	digenic	DSP	nonsense	6	7565622	C	T	c.808C>T	p.(ArgR270*)	P	PKP2	missense	12	32955432	C	T	c.2204G>A	p.(Arg735Gln)	VUS
MM_F_026	digenic	DSP	nonsense	6	7565622	C	T	c.808C>T	p.(ArgR270*)	P	PKP2	missense	12	32955432	C	T	c.2204G>A	p.(Arg735Gln)	VUS
MM_F_027	digenic	DSP	nonsense	6	7565622	C	T	c.808C>T	p.(ArgR270*)	P	PKP2	missense	12	32955432	C	T	c.2204G>A	p.(Arg735Gln)	VUS
MM_F_028	homozygous	DSC2	missense	18	28666657	G	A	c.824C>T	p.(Thr275Met)	VUS	DSC2	missense	18	28666657	G	A	c.824C>T	p.(Thr275Met)	VUS
MM_F_029	homozygous	JUP	frameshift	17	39913674	AC	.	c.2040_2041delGT	p.(Trp680Glyfs*11)	P	JUP	frameshift	17	39913674	AC	.	c.2040_2041delGT	p.(Trp680Glyfs*11)	P
MM_F_030	homozygous	JUP	frameshift	17	39913674	AC	.	c.2040_2041delGT	p.(Trp680Glyfs*11)	P	JUP	frameshift	17	39913674	AC	.	c.2040_2041delGT	p.(Trp680Glyfs*11)	P
MM_F_031	homozygous	JUP	frameshift	17	39913674	AC	.	c.2040_2041delGT	p.(Trp680Glyfs*11)	P	JUP	frameshift	17	39913674	AC	.	c.2040_2041delGT	p.(Trp680Glyfs*11)	P
MM_F_032	homozygous	JUP	frameshift	17	39913674	AC	.	c.2040_2041delGT	p.(Trp680Glyfs*11)	P	JUP	frameshift	17	39913674	AC	.	c.2040_2041delGT	p.(Trp680Glyfs*11)	P
MM_F_033	homozygous	JUP	frameshift	17	39913674	AC	.	c.2040_2041delGT	p.(Trp680Glyfs*11)	P	JUP	frameshift	17	39913674	AC	.	c.2040_2041delGT	p.(Trp680Glyfs*11)	P
MM_F_034	homozygous	JUP	frameshift	17	39913674	AC	.	c.2040_2041delGT	p.(Trp680Glyfs*11)	P	JUP	frameshift	17	39913674	AC	.	c.2040_2041delGT	p.(Trp680Glyfs*11)	P
MM_F_035	homozygous	JUP	frameshift	17	39913674	AC	.	c.2040_2041delGT	p.(Trp680Glyfs*11)	P	JUP	frameshift	17	39913674	AC	.	c.2040_2041delGT	p.(Trp680Glyfs*11)	P
MM_F_036	homozygous	JUP	frameshift	17	39913674	AC	.	c.2040_2041delGT	p.(Trp680Glyfs*11)	P	JUP	frameshift	17	39913674	AC	.	c.2040_2041delGT	p.(Trp680Glyfs*11)	P
MM_F_037	homozygous	JUP	frameshift	17	39913674	AC	.	c.2040_2041delGT	p.(Trp680Glyfs*11)	P	JUP	frameshift	17	39913674	AC	.	c.2040_2041delGT	p.(Trp680Glyfs*11)	P
MM_F_038	homozygous	JUP	frameshift	17	39913674	AC	.	c.2040_2041delGT	p.(Trp680Glyfs*11)	P	JUP	frameshift	17	39913674	AC	.	c.2040_2041delGT	p.(Trp680Glyfs*11)	P
MM_F_039	homozygous	JUP	frameshift	17	39913674	AC	.	c.2040_2041delGT	p.(Trp680Glyfs*11)	P	JUP	frameshift	17	39913674	AC	.	c.2040_2041delGT	p.(Trp680Glyfs*11)	P
MM_F_040	homozygous	JUP	frameshift	17	39913674	AC	.	c.2040_2041delGT	p.(Trp680Glyfs*11)	P	JUP	frameshift	17	39913674	AC	.	c.2040_2041delGT	p.(Trp680Glyfs*11)	P
MM_F_041	homozygous	JUP	frameshift	17	39913674	AC	.	c.2040_2041delGT	p.(Trp680Glyfs*11)	P	JUP	frameshift	17	39913674	AC	.	c.2040_2041delGT	p.(Trp680Glyfs*11)	P
MM_F_042	homozygous	JUP	frameshift	17	39913674	AC	.	c.2040_2041delGT	p.(Trp680Glyfs*11)	P	JUP	frameshift	17	39913674	AC	.	c.2040_2041delGT	p.(Trp680Glyfs*11)	P
MM_F_043	homozygous	JUP	frameshift	17	39913674	AC	.	c.2040_2041delGT	p.(Trp680Glyfs*11)	P	JUP	frameshift	17	39913674	AC	.	c.2040_2041delGT	p.(Trp680Glyfs*11)	P
MM_F_044	homozygous	JUP	frameshift	17	39913674	AC	.	c.2040_2041delGT	p.(Trp680Glyfs*11)	P	JUP	frameshift	17	39913674	AC	.	c.2040_2041delGT	p.(Trp680Glyfs*11)	P
MM_F_045	homozygous	JUP	frameshift	17	39913674	AC	.	c.2040_2041delGT	p.(Trp680Glyfs*11)	P	JUP	frameshift	17	39913674	AC	.	c.2040_2041delGT	p.(Trp680Glyfs*11)	P
MM_F_046	homozygous	JUP	frameshift	17	39913674	AC	.	c.2040_2041delGT	p.(Trp680Glyfs*11)	P	JUP	frameshift	17	39913674	AC	.	c.2040_2041delGT	p.(Trp680Glyfs*11)	P
MM_F_047	homozygous	JUP	frameshift	17	39913674	AC	.	c.2040_2041delGT	p.(Trp680Glyfs*11)	P	JUP	frameshift	17	39913674	AC	.	c.2040_2041delGT	p.(Trp680Glyfs*11)	P
MM_F_048	homozygous	JUP	frameshift	17	39913674	AC	.	c.2040_2041delGT	p.(Trp680Glyfs*11)	P	JUP	frameshift	17	39913674	AC	.	c.2040_2041delGT	p.(Trp680Glyfs*11)	P
MM_F_049	homozygous	JUP	frameshift	17	39913674	AC	.	c.2040_2041delGT	p.(Trp680Glyfs*11)	P	JUP	frameshift	17	39913674	AC	.	c.2040_2041delGT	p.(Trp680Glyfs*11)	P
MM_F_050	homozygous	JUP	frameshift	17	39913674	AC	.	c.2040_2041delGT	p.(Trp680Glyfs*11)	P	JUP	frameshift	17	39913674	AC	.	c.2040_2041delGT	p.(Trp680Glyfs*11)	P
MM_F_051	homozygous	JUP	frameshift	17	39913674	AC	.	c.2040_2041delGT	p.(Trp680Glyfs*11)	P	JUP	frameshift	17	39913674	AC	.	c.2040_2041delGT	p.(Trp680Glyfs*11)	P
MM_F_052	homozygous	JUP	frameshift	17	39913674	AC	.	c.2040_2041delGT	p.(Trp680Glyfs*11)	P	JUP	frameshift	17	39913674	AC	.	c.2040_2041delGT	p.(Trp680Glyfs*11)	P
MM_F_053	homozygous	JUP	frameshift	17	39913674	AC	.	c.2040_2041delGT	p.(Trp680Glyfs*11)	P	JUP	frameshift	17	39913674	AC	.	c.2040_2041delGT	p.(Trp680Glyfs*11)	P
MM_F_054	homozygous	JUP	frameshift	17	39913674	AC	.	c.2040_2041delGT	p.(Trp680Glyfs*11)	P	JUP	frameshift	17	39913674	AC	.	c.2040_2041delGT	p.(Trp680Glyfs*11)	P
MM_F_055	homozygous	JUP	frameshift	17	39913674	AC	.	c.2040_2041delGT	p.(Trp680Glyfs*11)	P	JUP	frameshift	17	39913674	AC	.	c.2040_2041delGT	p.(Trp680Glyfs*11)	P
MM_F_056	homozygous	JUP	frameshift	17	39913674	AC	.	c.2040_2041delGT	p.(Trp680Glyfs*11)	P	JUP	frameshift	17	39913674	AC	.	c.2040_2041delGT	p.(Trp680Glyfs*11)	P
MM_F_057	homozygous	JUP	frameshift	17	39913674	AC	.	c.2040_2041delGT	p.(Trp680Glyfs*11)	P	JUP	frameshift	17	39913674	AC	.	c.2040_2041delGT	p.(Trp680Glyfs*11)	P
MM_F_058	homozygous	JUP	frameshift	17	39913674	AC	.	c.2040_2041delGT	p.(Trp680Glyfs*11)	P	JUP	frameshift	17	39913674	AC	.	c.2040_2041delGT	p.(Trp680Glyfs*11)	P
MM_F_059	compound	DSC2	missense	18	28669425	G	A	c.607C>T	p.(Arg203Cys)	LP	DSC2	missense	18	28669450	G	C	c.582C>G	p.(Asn194Lys)	VUS
MM_F_060	compound	DSC2	missense	18	28669425	G	A	c.607C>T	p.(Arg203Cys)	LP	DSC2	missense	18	28669450	G	C	c.582C>G	p.(Asn194Lys)	VUS
MM_F_061	digenic, homozygous	DSP	missense	6	7581164	A	G	c.4741A>G	p.(Lys1581Glu)	VUS	DSP	missense	6	7581164	A	G	c.4741A>G	p.(Lys1581Glu)	VUS	DSG2	missense	12	29116333	A	C	c.1592T>G	p.(Phe531Cys)	LB
MM_F_062	digenic	DSP	missense	6	7581164	A	G	c.4741A>G	p.(Lys1581Glu)	VUS	DSG2	missense	12	32994058	A	C	c.1592T>G	p.(Phe531Cys)	LB
MM_F_063	digenic, homozygous	PKP2	missense	12	33030838	C	T	c.976G>A	p.(Ala326Thr)	VUS	PKP2	missense	12	33030838	C	T	c.976G>A	p.(Ala326Thr)	VUS	DSP	missense	6	7559629	A	C	c.593A>C	p.(Gln198Pro)	VUS	DSP	missense	6	7559629	A	C	c.593A>C	p.(Gln198Pro)	VUS
MM_F_064	homozygous	DSG2	missense	18	29116222	A	C	c.1481A>C	p.(Asp494Ala)	VUS	DSG2	missense	18	29116222	A	C	c.1481A>C	p.(Asp494Ala)	VUS
MM_F_065	homozygous	DSC2	nonsense	18	28659816	G	A	c.1660C>T	p.(Gln554*)	P	DSC2	nonsense	18	28659816	G	A	c.1660C>T	p.(Gln554*)	P
MM_F_066	homozygous	DSC2	nonsense	18	28659816	G	A	c.1660C>T	p.(Gln554*)	P	DSC2	nonsense	18	28659816	G	A	c.1660C>T	p.(Gln554*)	P
MM_F_067	homozygous	DSC2	nonsense	18	28659816	G	A	c.1660C>T	p.(Gln554*)	P	DSC2	nonsense	18	28659816	G	A	c.1660C>T	p.(Gln554*)	P
MM_F_068	homozygous	DSC2	nonsense	18	28659816	G	A	c.1660C>T	p.(Gln554*)	P	DSC2	nonsense	18	28659816	G	A	c.1660C>T	p.(Gln554*)	P
MM_F_069	homozygous	DSC2	nonsense	18	28659816	G	A	c.1660C>T	p.(Gln554*)	P	DSC2	nonsense	18	28659816	G	A	c.1660C>T	p.(Gln554*)	P
MM_F_070	homozygous	DSC2	nonsense	18	28659816	G	A	c.1660C>T	p.(Gln554*)	P	DSC2	nonsense	18	28659816	G	A	c.1660C>T	p.(Gln554*)	P
MM_F_071	homozygous	DSC2	nonsense	18	28659816	G	A	c.1660C>T	p.(Gln554*)	P	DSC2	nonsense	18	28659816	G	A	c.1660C>T	p.(Gln554*)	P
MM_F_072	homozygous	DSC2	nonsense	18	28659816	G	A	c.1660C>T	p.(Gln554*)	P	DSC2	nonsense	18	28659816	G	A	c.1660C>T	p.(Gln554*)	P
MM_F_073	homozygous	DSC2	nonsense	18	28659816	G	A	c.1660C>T	p.(Gln554*)	P	DSC2	nonsense	18	28659816	G	A	c.1660C>T	p.(Gln554*)	P
MM_F_074	homozygous	DSC2	nonsense	18	28659816	G	A	c.1660C>T	p.(Gln554*)	P	DSC2	nonsense	18	28659816	G	A	c.1660C>T	p.(Gln554*)	P
MM_F_075	homozygous	DSC2	nonsense	18	28659816	G	A	c.1660C>T	p.(Gln554*)	P	DSC2	nonsense	18	28659816	G	A	c.1660C>T	p.(Gln554*)	P
MM_F_076	homozygous	DSC2	nonsense	18	28659816	G	A	c.1660C>T	p.(Gln554*)	P	DSC2	nonsense	18	28659816	G	A	c.1660C>T	p.(Gln554*)	P
MM_F_268	digenic	PKP2	nonsense	12	33031955	G	A	c.235C>T	p.(Arg79*)	P	DSC2	frameshift	18	28648881	A	.	c.2487delT	p.(Phe829fs*)	LP
MM_F_078	compound	DSG2	missense	18	29104840	A	G	c.1003A>G	p.(Thr335Ala)	VUS	DSG2	missense	18	29115247	A	T	c.1295A>T	p.(Glu432Val)	VUS
MM_F_079	digenic	DSC2	nonsense	18	28650742	G	A	c.2200C>T	p.(Gln734*)	P	JUP	missense	17	39912096	G	A	c.2138C>T	p.(Pro713Leu)	VUS
MM_F_269	digenic	PKP2	nonsense	12	33031955	G	A	c.235C>T	p.(Arg79*)	P	DSC2	frameshift	18	28648881	A	.	c.2487delT	p.(Phe829fs*)	LP
MM_F_082	homozygous	DSG2	missense	12	32994058	A	C	c.1592T>G	p.(Phe531Cys)	LB	DSG2	missense	12	32994058	A	C	c.1592T>G	p.(Phe531Cys)	LB
MM_F_083	homozygous	DSG2	missense	12	32994058	A	C	c.1592T>G	p.(Phe531Cys)	LB	DSG2	missense	12	32994058	A	C	c.1592T>G	p.(Phe531Cys)	LB
MM_F_084	homozygous	DSG2	missense	12	32994058	A	C	c.1592T>G	p.(Phe531Cys)	LB	DSG2	missense	12	32994058	A	C	c.1592T>G	p.(Phe531Cys)	LB
MM_F_085	homozygous	DSG2	missense	12	32994058	A	C	c.1592T>G	p.(Phe531Cys)	LB	DSG2	missense	12	32994058	A	C	c.1592T>G	p.(Phe531Cys)	LB
MM_F_289	compound	DSG2	frameshift	18	29111185	.	ATGA	c.1250_1253dupATGA	p.(Asp419fs*)	LP	DSG2	frameshift	18	29126335	G	.	c.2990delG	p.(Gly997Valfs*20)	LP
MM_F_087	compound	PKP2	frameshift	12	32945601	C	.	c.2554delG	p.(Glu852fs*)	LP	PKP2	missense	12	33031387	G	A	c.427C>T	p.(His143Tyr)	VUS
MM_F_088	compound	DSG2	missense	18	29104828	G	A	c.991G>A	p.(Glu331Lys)	VUS	DSG2	missense	12	32994058	A	C	c.1592T>G	p.(Phe531Cys)	LB
MM_F_089	compound	DSG2	missense	18	29102115	A	G	c.593A>G	p.(Tyr198Cys)	VUS	DSG2	missense	18	29102207	A	G	c.685A>G	p.(Arg229Gly)	VUS
MM_F_090	compound	DSG2	missense	18	29102115	A	G	c.593A>G	p.(Tyr198Cys)	VUS	DSG2	missense	18	29115286	C	T	c.1334C>T	p.(Ser445Phe)	VUS
MM_F_091	compound	DSG2	missense	18	29111076	A	T	c.1141A>T	p.(Asn381Tyr)	VUS	DSG2	missense	12	32994058	A	C	c.1592T>G	p.(Phe531Cys)	LB
MM_F_092	digenic	PKP2	splice	12	33031969	G	C	c.224-3C>G	r.(spl)	VUS	DSG2	missense	18	29125819	C	T	c.2470C>T	p.(Arg824Cys)	VUS
MM_F_093	digenic	PKP2	frameshift	12	33031934	ACTC	.	c.253_256delGAGT	p.(Glu85fs*)	P	DSG2	missense	12	32994058	A	C	c.1592T>G	p.(Phe531Cys)	LB
MM_F_094	digenic	PKP2	frameshift	12	32955490	TC	.	c.2146-1_2146delGA	p.(Met716fs*)	LP	DSG2	missense	18	29099789	T	A	c.105T>A	p.(Asn35Lys)	VUS
MM_F_095	digenic	PKP2	nonsense	12	32955433	G	A	c.2203C>T	p.(Arg735*)	P	DSG2	missense	12	32994058	A	C	c.1592T>G	p.(Phe531Cys)	LB
MM_F_096	digenic	PKP2	nonsense	12	32949111	G	T	c.2421C>A	p.(Tyr807*)	P	DSP	missense	6	7580285	A	C	c.3862A>C	p.(Lys1288Gln)	VUS
MM_F_097	digenic	PKP2	splice	12	32949042	C	T	c.2489+1G>A	r.(spl)	P	DSP	missense	6	7585561	A	C	c.8066A>C	p.(Lys2689Thr)	VUS
MM_F_098	digenic	PKP2	frameshift	12	32945601	C	.	c.2554delG	p.(Glu852fs*)	LP	DSP	missense	6	7580466	T	G	c.4043T>G	p.(Leu1348Arg)	VUS
MM_F_099	digenic	PKP2	missense	12	33030919	G	A	c.895C>T	p.(Arg299Cys)	VUS	DSP	missense	6	7585118	G	T	c.7623G>T	p.(Arg2541Ser)	VUS
MM_F_101	digenic	PKP2	frameshift	12	32955490	TC	.	c.2146-1_2146delGA	p.(Met716fs*)	LP	JUP	missense	17	39919338	C	T	c.1394G>A	p.(Arg465His)	VUS
MM_F_102	digenic	DSG2	missense	18	29099830	G	A	c.146G>A	p.(Arg49His)	P	DSC2	missense	18	28672131	A	G	c.287T>C	p.(Ile96Thr)	VUS
MM_F_104	digenic	PKP2	missense	12	32949101	G	T	c.2431C>A	p.(Arg811Ser)	LB	DSG2	missense	18	29099821	G	A	c.137G>A	p.(Arg46Gln)	VUS
MM_F_105	digenic	PKP2	nonsense	12	33031915	A	T	c.275T>A	p.(Leu92*)	P	DSG2	missense	18	29104814	A	T	c.977A>T	p.(Asn326Val)	VUS
MM_F_106	compound	DSC2	frameshift	18	28672077	T	.	c.341delA	p.(Glu114Glyfs*7)	LP	DSC2	missense	18	28671071	G	A	c.394C>T	p.(Arg132Cys)	VUS
MM_F_327	compound	DSP	frameshift	6	7575606	CACT	.	c.2516del4	p.(His839fs*23)	P	DSP	frameshift	6	7580392	AAAT	.	c.3971del4	p.(Asn1324fs*23)	P
MM_F_328	compound	PKP2	frameshift	12	32955434	GGTGTG	C	c.2197_2202delinsG	p.(His733Alafs*740)	P	PKP2	missense	12	33021869	G	A	c.1162C>T	p.(Arg388Trp)	LP
MM_F_109	digenic	DSP	missense	6	7542236	G	A	c.88G>A	p.(Val30Met)	LB	DSG2	missense	18	29104714	A	G	c.877A>G	p.(Ile293Val)	B
MM_F_111	digenic	PKP2	frameshift	12	32993986	A	.	c.1664delT	p.(Phe555Serfs*8)	P	DSP	missense	6	7580795	C	G	c.4372C>G	p.(Arg1458Gly)	LB
MM_F_112	compound, digenic	PKP2	frameshift	12	32949219	AG	.	c.2312_2313delTC	p.(Leu771Profs*2)	P	PKP2	missense	12	33049457	C	A	c.209G>T	p.(Ser70Ile)	B	DSG2	missense	18	29101156	T	G	c.473T>G	p.(Val158Gly)	LB
MM_F_113	digenic	PKP2	nonsense	12	33031457	A	C	c.357T>G	p.(Tyr119*)	P	DSP	missense	6	7565727	A	T	c.913A>T	p.(Ile305Phe)	B
MM_F_329	compound	PKP2	frameshift	12	32955434	GGTGTG	C	c.2197_2202delinsG	p.(His733Alafs*740)	P	PKP2	missense	12	33021869	G	A	c.1162C>T	p.(Arg388Trp)	LP
MM_F_118	compound	DSC2	missense	18	28671022	G	T	c.443G>A	p.(Ser148Cys)	VUS	DSC2	missense	18	28669458	T	C	c.574A>G	p.(Thr192Ala)	VUS
MM_F_119	digenic	DSP	missense	6	7580658	T	G	c.4235T>G	p.(Leu1412Arg)	VUS	DSC2	missense	18	28666624	C	A	c.857G>T	p.(Gly286Val)	VUS
MM_F_348	compound	DSP	nonsense	6	7580759	C	T	c.4336C>T	p.(Gln1446*)	LP	DSP	nonsense	6	7572188	C	T	c.2017C>T	p.(Gln673*)	LP
MM_F_117	compound, digenic	DSP	frameshift	6	7580941	A	.	c.4518delA	p.(Arg1506fs*20)	LP	DSP	missense	6	7584072	G	A	c.6577G>A	p.(Glu2193Lys)	VUS	DSC2	frameshift	18	29126035	T	TTC	c.2686_2687dupGA	p.(Ala897Lysfs*4)	LP
MM_F_122	homozygous	DSG2	missense	18	29104840	A	G	c.1003A>G	p.(Thr335Ala)	VUS	DSG2	missense	18	29104840	A	G	c.1003A>G	p.(Thr335Ala)	VUS
MM_F_123	homozygous	DSG2	missense	18	29104840	A	G	c.1003A>G	p.(Thr335Ala)	VUS	DSG2	missense	18	29104840	A	G	c.1003A>G	p.(Thr335Ala)	VUS
MM_F_124	digenic	DSG2	missense	18	29104512	T	A	c.792T>A	p.(Asp264Glu)	LP	PKP2	missense	12	33049665	T	A	c.1A>T	p.(Met1Leu)	LP
MM_F_125	digenic	DSG2	missense	18	29104512	T	A	c.792T>A	p.(Asp264Glu)	LP	PKP2	missense	12	33049665	T	A	c.1A>T	p.(Met1Leu)	LP
MM_F_126	digenic	DSG2	missense	18	29104512	T	A	c.792T>A	p.(Asp264Glu)	LP	PKP2	missense	12	33049665	T	A	c.1A>T	p.(Met1Leu)	LP
MM_F_127	digenic	DSG2	missense	18	29104512	T	A	c.792T>A	p.(Asp264Glu)	LP	PKP2	missense	12	33049665	T	A	c.1A>T	p.(Met1Leu)	LP
MM_F_128	digenic	DSG2	missense	18	29104512	T	A	c.792T>A	p.(Asp264Glu)	LP	PKP2	missense	12	33049665	T	A	c.1A>T	p.(Met1Leu)	LP
MM_F_009	digenic	JUP	splice	17	39919575	T	A	c.1159-2A>T	r.(spl)	LP	PKP2	nonsense	12	32994037	C	T	c.1613G>A	p.(Trp538*)	P
MM_F_016	digenic	JUP	nonsense	17	39913674	C	T	c.2039G>A	p.(Trp680*)	P	PKP2	frameshift	12	32976986	T	.	c.1799delA	p.(Asp600Valfs*56)	P
MM_F_131	digenic	PKP2	frameshift	12	33030831	.	CC	c.983_984insGG	p.(Ser329Glufs*24)	LP	JUP	missense	17	39925254	G	A	c.674C>T	p.(Ser225Leu)	VUS
MM_F_132	digenic	JUP	missense	17	39925254	G	A	c.674C>T	p.(Ser225Leu)	VUS	DSC2	missense	18	28671016	C	T	c.449G>A	p.(Gly150Ala)	VUS
MM_F_133	digenic	JUP	missense	17	39925254	G	A	c.674C>T	p.(Ser225Leu)	VUS	DSC2	missense	18	28671016	C	T	c.449G>A	p.(Gly150Ala)	VUS
MM_F_134	digenic	PKP2	nonsense	12	33031955	G	A	c.235C>T	p.(Arg79*)	P	JUP	missense	17	39925254	G	A	c.674C>T	p.(Ser225Leu)	VUS
MM_F_135	digenic	PKP2	nonsense	12	33031955	G	A	c.235C>T	p.(Arg79*)	P	JUP	missense	17	39925254	G	A	c.674C>T	p.(Ser225Leu)	VUS
MM_F_136	compound	JUP	missense	17	39919452	G	A	c.1280C>T	p.(Thr427Met)	VUS	JUP	missense	17	39914003	C	A	c.1807G>T	p.(Val603Leu)	VUS
MM_F_137	homozygous	DSP	missense	6	7583661	G	A	c.6166G>A	p.(Gly2056Arg)	VUS	DSP	missense	6	7583661	G	A	c.6166G>A	p.(Gly2056Arg)	VUS
MM_F_138	homozygous	DSG2	missense	18	29104840	A	G	c.1003A>G	p.(Thr335Ala)	VUS	DSG2	missense	18	29104840	A	G	c.1003A>G	p.(Thr335Ala)	VUS
MM_F_139	homozygous	DSG2	missense	18	29104840	A	G	c.1003A>G	p.(Thr335Ala)	VUS	DSG2	missense	18	29104840	A	G	c.1003A>G	p.(Thr335Ala)	VUS
MM_F_140	homozygous	DSG2	missense	18	29104840	A	G	c.1003A>G	p.(Thr335Ala)	VUS	DSG2	missense	18	29104840	A	G	c.1003A>G	p.(Thr335Ala)	VUS
MM_F_141	homozygous	DSG2	missense	18	29104840	A	G	c.1003A>G	p.(Thr335Ala)	VUS	DSG2	missense	18	29104840	A	G	c.1003A>G	p.(Thr335Ala)	VUS
MM_F_142	homozygous	DSG2	missense	18	29104840	A	G	c.1003A>G	p.(Thr335Ala)	VUS	DSG2	missense	18	29104840	A	G	c.1003A>G	p.(Thr335Ala)	VUS
MM_F_143	digenic	DSG2	missense	18	29104840	A	G	c.1003A>G	p.(Thr335Ala)	VUS	DSC2	missense	18	28651795	C	T	c.1901G>A	p.(Arg634His)	VUS
MM_F_144	homozygous	DSC2	missense	18	28666657	G	A	c.824C>T	p.(Thr275Met)	VUS	DSC2	missense	18	28666657	G	A	c.824C>T	p.(Thr275Met)	VUS
MM_F_146	digenic	PKP2	missense	12	32974373	A	G	c.2062T>C	p.(Ser688Pro)	LP	DSG2	missense	18	29122673	A	C	c.2192A>C	p.(Gln731Pro)	VUS
MM_F_148	compound	DSG2	missense	18	29104840	A	G	c.1003A>G	p.(Thr335Ala)	VUS	DSG2	missense	18	29104711	C	T	c.874C>T	p.(Arg292Cys)	VUS
MM_F_149	homozygous	DSG2	missense	18	29104840	A	G	c.1003A>G	p.(Thr335Ala)	VUS	DSG2	missense	18	29104840	A	G	c.1003A>G	p.(Thr335Ala)	VUS
MM_F_150	compound	PKP2	splice	12	32993961	C	T	c.1688+1G>A	r.(spl)	P	PKP2	missense	12	33021964	G	A	c.1067C>T	p.(Thr356Met)	VUS
MM_F_151	compound	DSG2	missense	18	29104840	A	G	c.1003A>G	p.(Thr335Ala)	VUS	DSG2	missense	18	29104711	C	T	c.874C>T	p.(Arg292Cys)	VUS
MM_F_152	homozygous	DSG2	missense	18	29104840	A	G	c.1003A>G	p.(Thr335Ala)	VUS	DSG2	missense	18	29104840	A	G	c.1003A>G	p.(Thr335Ala)	VUS
MM_F_153	compound	PKP2	splice	12	32993961	C	T	c.1688+1G>A	r.(spl)	P	PKP2	missense	12	33031350	C	G	c.464G>C	p.(Ser155Thr)	VUS
MM_F_018	digenic	DSP	frameshift	6	7585570	AGAA	.	c.8077_8080delAAAG	p.(Lys2693Profs*3)	LP	PKP2	splice	12	32955491	C	G	c.2146-1G>C	r.(spl)	P
MM_F_155	digenic	DSP	frameshift	6	7583805	A	.	c.6310delA	p.(Thr2104Glnfs*12)	LP	DSG2	missense	18	29104840	A	G	c.1003A>G	p.(Thr335Ala)	VUS
MM_F_158	homozygous	DSG2	missense	18	29104840	A	G	c.1003A>G	p.(Thr335Ala)	VUS	DSG2	missense	18	29104840	A	G	c.1003A>G	p.(Thr335Ala)	VUS
MM_F_129	digenic	PKP2	nonsense	12	33031955	G	A	c.235C>T	p.(Arg79*)	P	DSG2	splice	18	29121155	G	A	c.1880-1G>A	r.(spl)	LP
MM_F_161	digenic	PKP2	nonsense	12	33021899	G	A	c.1132C>T	p.(Gln378*)	P	DSC2	missense	18	28662376	A	C	c.1091T>G	p.(Val364Gly)	VUS
MM_F_130	digenic	PKP2	nonsense	12	33031955	G	A	c.235C>T	p.(ArgR79*)	P	DSG2	splice	18	29121155	G	A	c.1880-1G>A	r.(spl)	LP
MM_F_165	homozygous	DSG2	missense	18	29104840	A	G	c.1003A>G	p.(Thr335Ala)	VUS	DSG2	missense	18	29104840	A	G	c.1003A>G	p.(Thr335Ala)	VUS
MM_F_166	compound	DSG2	frameshift	18	29126404	AGAG	.	c.3059_3062del	p.(Glu1020Alafs*18)	LP	DSG2	nonsense	18	29122796	T	G	c.2315T>G	p.(Leu772*)	P
MM_F_167	compound	DSG2	frameshift	18	29126404	AGAG	.	c.3059_3062del	p.(Glu1020Alafs*18)	LP	DSG2	missense	18	29104840	A	G	c.1003A>G	p.(Thr335Ala)	VUS
MM_F_169	digenic	PKP2	frameshift	12	32955434	GGTGTG	C	c.2197_2202delCACACCinsG	p.(His733Alafs*8)	P	DSC2	missense	18	28666640	T	G	c.841A>C	p.(Lys281Gln)	VUS
MM_F_170	compound	PKP2	missense	12	32949146	A	G	c.2386T>C	p.(Cys796Arg)	P	PKP2	missense	12	33049482	G	T	c.184C>A	p.(Gln62Lys)	VUS
MM_F_154	digenic	PKP2	nonsense	12	33003841	G	A	c.1237C>T	p.(Arg413*)	P	DSC2	nonsense	18	28662973	A	C	c.996T>G	p.(Tyr332*)	P
MM_F_171	digenic	PKP2	nonsense	12	33031955	G	A	c.235C>T	p.(Arg79*)	P	DSC2	frameshift	18	29126035	.	TC	c.2686_2687dupGA	p.(Ala897Lysfs*3)	LP
MM_F_173	digenic	PKP2	nonsense	12	33031417	G	A	c.397C>T	p.(Gln133*)	P	DSG2	missense	18	29126108	T	G	c.2759T>G	p.(Val920Gly)	B
MM_F_174	digenic	PKP2	nonsense	12	33031417	G	A	c.397C>T	p.(Gln133*)	P	DSG2	missense	18	29126108	T	G	c.2759T>G	p.(Val920Gly)	B
MM_F_175	compound	PKP2	nonsense	12	33031417	G	A	c.397C>T	p.(Gln133*)	P	PKP2	missense	12	32945389	G	A	c.2615C>T	p.(Thr872lle)	VUS
MM_F_172	digenic	PKP2	nonsense	12	32949111	G	T	c.2421C>A	p.(Tyr807*)	P	DSC2	frameshift	18	29126035	.	TC	c.2686_2687dupGA	p.(Ala897Lysfs*3)	LP
MM_F_176	digenic	PKP2	missense	12	32974373	A	G	c.2062T>C	p.(Ser688Pro)	LP	DSC2	frameshift	18	29126035	.	TC	c.2686_2687dupGA	p.(Ala897Lysfs*3)	LP
MM_F_178	digenic	PKP2	nonsense	12	32975524	G	T	c.1848C>A	p.(Tyr616*)	P	JUP	missense	17	39913771	C	T	c.1942G>A	p.(Val648Ile)	LB
MM_F_179	compound, digenic	PKP2	nonsense	12	33031417	G	A	c.397C>T	p.(Gln133*)	P	PKP2	missense	12	32945389	G	A	c.2615C>T	p.(Thr872lle)	VUS	DSG2	missense	18	29116221	G	A	c.1480G>A	p.(Asp494Asn)	VUS
MM_F_180	compound	PKP2	nonsense	12	33031417	G	A	c.397C>T	p.(Gln133*)	P	PKP2	missense	12	32945389	G	A	c.2615C>T	p.(Thr872lle)	VUS
MM_F_181	digenic	PKP2	frameshift	12	33030896	GG	.	c.917_918delCC	p.(Pro306Glnfs*29)	P	DSC2	missense	18	28648100	C	T	c.2587G>A	p.(Gly863Arg)	VUS
MM_F_182	digenic	PKP2	frameshift	12	33030896	GG	.	c.917_918delCC	p.(Pro306Glnfs*29)	P	DSC2	missense	18	28648100	C	T	c.2587G>A	p.(Gly863Arg)	VUS
MM_F_183	digenic	PKP2	frameshift	12	33030896	GG	.	c.917_918delCC	p.(Pro306Glnfs*29)	P	DSC2	missense	18	28648100	C	T	c.2587G>A	p.(Gly863Arg)	VUS
MM_F_184	compound	PKP2	nonsense	12	33031417	G	A	c.397C>T	p.(Gln133*)	P	PKP2	missense	12	32945389	G	A	c.2615C>T	p.(Thr872lle)	VUS
MM_F_185	compound	DSG2	missense	18	29099821	G	A	c.137G>A	p.(Arg46Gln)	VUS	DSG2	missense	18	29101156	T	G	c.473T>G	p.(Val158Gly)	LB
MM_F_186	compound	DSG2	missense	18	29099821	G	A	c.137G>A	p.(Arg46Gln)	VUS	DSG2	missense	18	29101156	T	G	c.473T>G	p.(Val158Gly)	LB
MM_F_187	compound	DSG2	missense	18	29099821	G	A	c.137G>A	p.(Arg46Gln)	VUS	DSG2	missense	18	29101156	T	G	c.473T>G	p.(Val158Gly)	LB
MM_F_188	homozygous	DSG2	missense	18	29104840	A	G	c.1003A>G	p.(Thr335Ala)	VUS	DSG2	missense	18	29104840	A	G	c.1003A>G	p.(Thr335Ala)	VUS
MM_F_189	digenic	DSG2	missense	18	29111109	G	A	c.1174G>A	p.(Val392Ile)	LB	DSC2	missense	18	28650748	A	C	c.2194T>G	p.(Leu732Val)	LB
MM_F_190	compound	PKP2	frameshift	12	33030896	GG	.	c.917_918delCC	p.(Pro318GlnfsX29)	P	PKP2	missense	12	32994073	G	A	c.1577C>T	p.(Thr526Met)	LB
MM_F_191	digenic	PKP2	splice	12	32955491	C	G	c.2146-1G>C	r.(spl)	P	DSP	missense	6	7570791	G	A	c.1696G>A	p.(Ala566Thr)	VUS
MM_F_192	digenic	PKP2	nonsense	12	33031955	G	A	c.235C>T	p.(Arg79*)	P	DSG2	missense	18	29125972	A	G	c.2623A>G	p.(Met875Val)	VUS
MM_F_193	compound, digenic	PKP2	nonsense	12	33031955	G	A	c.235C>T	p.(Arg79*)	P	DSG2	missense	18	29104840	A	G	c.1003A>G	p.(Thr335Ala)	VUS	DSG2	missense	18	29101120	G	T	c.437G>T	p.(Arg146Leu)	LB
MM_F_194	digenic	PKP2	nonsense	12	33031955	G	A	c.235C>T	p.(Arg79*)	P	DSG2	missense	18	29099850	G	A	c.166G>A	p.(Val56Met)	LB
MM_F_195	digenic	PKP2	nonsense	12	33031955	G	A	c.235C>T	p.(Arg79*)	P	DSG2	missense	18	29099850	G	A	c.166G>A	p.(Val56Met)	LB
MM_F_196	digenic	PKP2	nonsense	12	33031955	G	A	c.235C>T	p.(Arg79*)	P	DSG2	missense	18	29099850	G	A	c.166G>A	p.(Val56Met)	LB
MM_F_197	digenic	PKP2	missense	12	32975528	G	A	c.1844C>T	p.(Ser615Phe)	P	DSG2	missense	18	29099850	G	A	c.166G>A	p.(Val56Met)	LB
MM_F_198	digenic	PKP2	missense	12	32975528	G	A	c.1844C>T	p.(Ser615Phe)	P	DSP	missense	6	7581641	G	A	c.5218G>A	p.(Glu1740Lys)	LB
MM_F_199	compound	DSP	nonsense	6	7580818	T	G	c.4395T>G	p.(Tyr1465*)	P	DSP	missense	6	7582993	A	T	c.5498A>T	p.(Glu1833Val)	LB
MM_F_200	compound	DSP	nonsense	6	7582914	C	T	c.5419C>T	p.(Gln1807*)	P	DSP	missense	6	7585686	T	C	c.8191T>C	p.(Tyr2731His)	VUS
MM_F_201	compound	DSP	nonsense	6	7582914	C	T	c.5419C>T	p.(Gln1807*)	P	DSP	missense	6	7585686	T	C	c.8191T>C	p.(Tyr2731His)	VUS
MM_F_202	compound, digenic	PKP2	deletion	12				Deletion exon 8		P	PKP2	missense	12	33031068	C	T	c.746G>A	p.(Ser249Asn)	VUS	DSG2	missense	18	29122618	G	A	c.2137G>A	p.(Glu713Lys)	B
MM_F_203	compound	DSG2	missense	18	29102136	C	T	c.614C>T	p.(Pro205Leu)	VUS	DSG2	missense	18	29126596	G	A	c.3247G>A	p.(Gly1083Ser)	VUS
MM_F_204	compound	PKP2	nonsense	12	33031417	G	A	c.397C>T	p.(Gln133*)	P	PKP2	missense	12	32945389	G	A	c.2615C>T	p.(Thr872lle)	VUS
MM_F_205	compound	PKP2	nonsense	12	33031417	G	A	c.397C>T	p.(Gln133*)	P	PKP2	missense	12	32945389	G	A	c.2615C>T	p.(Thr872lle)	VUS
MM_F_206	compound	PKP2	nonsense	12	33031417	G	A	c.397C>T	p.(Gln133*)	P	PKP2	missense	12	32945389	G	A	c.2615C>T	p.(Thr872lle)	VUS
MM_F_207	compound	PKP2	nonsense	12	33031417	G	A	c.397C>T	p.(Gln133*)	P	PKP2	missense	12	32945389	G	A	c.2615C>T	p.(Thr872lle)	VUS
MM_F_208	compound	PKP2	nonsense	12	33031417	G	A	c.397C>T	p.(Gln133*)	P	PKP2	missense	12	32945389	G	A	c.2615C>T	p.(Thr872lle)	VUS
MM_F_209	compound	PKP2	nonsense	12	33031417	G	A	c.397C>T	p.(Gln133*)	P	PKP2	missense	12	32945389	G	A	c.2615C>T	p.(Thr872lle)	VUS
MM_F_210	digenic	DSG2	missense	18	29122618	G	A	c.2137G>A	p.(Glu713Lys)	B	DSC2	missense	18	28648975	C	T	c.2393G>A	p.(Arg798Gln)	B
MM_F_211	digenic	PKP2	nonsense	12	33031955	G	A	c.235C>T	p.(Arg79*)	P	DSC2	missense	18	28666616	G	A	c.865C>T	p.(Pro289Ser)	VUS
MM_F_212	digenic	PKP2	nonsense	12	33031955	G	A	c.235C>T	p.(Arg79*)	P	DSC2	missense	18	28666616	G	A	c.865C>T	p.(Pro289Ser)	VUS
MM_F_213	digenic	PKP2	frameshift	12	33003867	.	A	c.1211-1212insT	p.(Val406Serfs*4)	P	DSC2	missense	18	28650748	A	C	c.2194T>G	p.(Leu732Val)	LB
MM_F_177	digenic	PKP2	missense	12	32974373	A	G	c.2062T>C	p.(Ser688Pro)	LP	DSC2	frameshift	18	29126035	.	TC	c.2686_2687dupGA	p.(Ala897Lysfs*3)	LP
MM_F_216	digenic	PKP2	frameshift	12	33003867	.	A	c.1211-1212insT	p.(Val406Serfs*4)	P	DSP	missense	6	7581641	G	A	c.5218G>A	p.(Glu1740Lys)	LB
MM_F_217	digenic	PKP2	frameshift	12	33003867	.	A	c.1211-1212insT	p.(Val406Serfs*4)	P	DSP	missense	6	7542236	G	A	c.88G>A	p.(Val30Met)	LB
MM_F_218	digenic	PKP2	frameshift	12	33030896	GG	.	c.917_918delCC	p.(Pro318Glnfs*29)	P	DSG2	missense	18	29101156	T	G	c.473T>G	p.(Val158Gly)	LB
MM_F_219	digenic	PKP2	splice	12	32949042	C	T	c.2489+1G>A	r.(spl)	P	DSG2	missense	18	29115255	G	A	c.1303G>A	p.(Asp435Asn)	VUS
MM_F_214	digenic	PKP2	frameshift	12	33003867	.	A	c.1211-1212insT	p.(Val406Serfs*4)	P	DSC2	frameshift	18	29126035	.	TC	c.2686_2687dupGA	p.(Ala897Lysfs*3)	LP
MM_F_221	compound	DSP	nonsense	6	7579760	C	T	c.3337C>T	p.(Arg1113*)	P	DSP	missense	6	7580795	C	G	c.4372C>G	p.(Arg1458Gly)	LB
MM_F_222	compound	DSP	nonsense	6	7579760	C	T	c.3337C>T	p.(Arg1113*)	P	DSP	missense	6	7580795	C	G	c.4372C>G	p.(Arg1458Gly)	LB
MM_F_223	digenic	PKP2	splice	12	32949042	C	T	c.2489+1G>A	r.(spl)	P	JUP	silent	17	39915057	T	G	c.1563A>G	p.(Ala521Ala)	LB
MM_F_220	digenic	PKP2	frameshift	12	33049515	CTGT	.	c.148_151delACAG	p.(Thr50Serfs*61)	P	DSC2	frameshift	18	29126035	.	TC	c.2686_2687dupGA	p.(Ala897Lysfs*3)	LP
MM_F_225	digenic	DSP	silent	6	7574938	C	T	c.2346C>T	p.(Asp782Asp)	LB	DSG2	missense	18	29104711	C	T	c.874C>T	p.(Arg292Cys)	VUS
MM_F_226	compound	DSG2	missense	18	29099821	G	A	c.137G>A	p.(Arg46Gln)	VUS	DSG2	missense	18	29101156	T	G	c.473T>G	p.(Val158Gly)	LB
MM_F_227	compound	DSG2	missense	18	29099821	G	A	c.137G>A	p.(Arg46Gln)	VUS	DSG2	missense	18	29101156	T	G	c.473T>G	p.(Val158Gly)	LB
MM_F_228	compound	DSG2	missense	18	29099821	G	A	c.137G>A	p.(Arg46Gln)	VUS	DSG2	missense	18	29101156	T	G	c.473T>G	p.(Val158Gly)	LB
MM_F_224	digenic	PKP2	nonsense	12	32945611	C	T	c.2544G>A	p.(Trp848*)	P	DSC2	frameshift	18	29126035	.	TC	c.2686_2687dupGA	p.(Ala897Lysfs*3)	LP
MM_F_230	digenic	PKP2	missense	12	32949146	A	G	c.2386T>C	p.(Cys796Arg)	P	JUP	silent	17	39925841	C	T	c.297G>A	p.(Ser99Ser)	LB
MM_F_231	digenic	PKP2	splice	12	32949039	T	G	c.2489+4A>C	r.(spl)	LP	DSP	missense	6	7572153	A	T	c.1982A>T	p.(Asn661Ile)	VUS
MM_F_232	digenic	PKP2	missense	12	32949146	A	G	c.2386T>C	p.(Cys796Arg)	P	DSG2	missense	18	29104840	A	G	c.1003A>G	p.(Thr335Ala)	VUS
MM_F_233	digenic	PKP2	missense	12	32949146	A	G	c.2386T>C	p.(Cys796Arg)	P	DSG2	missense	18	29104840	A	G	c.1003A>G	p.(Thr335Ala)	VUS
MM_F_234	digenic	PKP2	splice	12	32949039	T	G	c.2489+4A>C	r.(spl)	LP	DSP	missense	6	7581641	G	A	c.5218G>A	p.(Glu1740Lys)	LB
MM_F_235	digenic	PKP2	frameshift	12	33003867	.	A	c.1211-1212insT	p.(Val406Serfs*4)	P	DSP	missense	6	7556049	A	G	c.269A>G	p.(Gln90Arg)	LB
MM_F_236	digenic	PKP2	deletion	12				deletion exon 1-14		P	DSG2	missense	18	29111007	G	A	c.1072G>A	p.(Ala358Thr)	VUS
MM_F_237	digenic	PKP2	deletion	12				deletion exon 1-14		P	DSG2	missense	18	29111007	G	A	c.1072G>A	p.(Ala358Thr)	VUS
MM_F_238	digenic	PKP2	frameshift	12	33003706	TTTG	.	c.1369_1372delCAAA	p.(Gln457*)	P	DSP	missense	6	7581032	C	T	c.4609C>T	p.(Arg1537Cys)	LB
MM_F_239	trigenic	PKP2	nonsense	12	33031955	G	A	c.235C>T	p.(Arg79*)	P	DSG2	missense	18	29111109	G	A	c.1174G>A	p.(Val392Ile)	LB	DSC2	missense	18	28650748	A	C	c.2194T>G	p.(Leu732Val)	LB
MM_F_240	digenic	PKP2	nonsense	12	33031955	G	A	c.235C>T	p.(Arg79*)	P	DSG2	missense	18	29111109	G	A	c.1174G>A	p.(Val392Ile)	LB
MM_F_241	digenic	PKP2	missense	12	33049590	C	T	c.76G>A	p.(Asp26Asn)	B	DSC2	missense	12	28651782	C	G	c.1914G>C	p.(Gln638His)	VUS
MM_F_242	compound	PKP2	nonsense	12	33031417	G	A	c.397C>T	p.(Gln133*)	P	PKP2	missense	12	32945389	G	A	c.2615C>T	p.(Thr872Ile)	VUS
MM_F_243	digenic	JUP	missense	17	39925713	C	T	c.425G>A	p.(Arg142His)	B	DSG2	missense	18	29101156	T	G	c.473T>G	p.(Val158Gly)	LB
MM_F_244	digenic	DSG2	missense	18	29126558	C	T	c.3209C>T	p.(Thr1070Met)	LB	DSC2	silent	18	28672148	C	T	c.270G>A	p.(Glu90Glu)	LB
MM_F_245	digenic	PKP2	deletion	12				deletion exon 10		P	DSP	missense	6	7585795	C	A	c.8300C>A	p.(Thr2767Asn)	LB
MM_F_246	compound	PKP2	nonsense	12	33031417	G	A	c.397C>T	p.(Gln133*)	P	PKP2	missense	12	32945389	G	A	c.2615C>T	p.(Thr872lle)	VUS
MM_F_247	compound	PKP2	nonsense	12	33031417	G	A	c.397C>T	p.(Gln133*)	P	PKP2	missense	12	32945389	G	A	c.2615C>T	p.(Thr872lle)	VUS
MM_F_248	compound	PKP2	nonsense	12	33031417	G	A	c.397C>T	p.(Gln133*)	P	PKP2	missense	12	32945389	G	A	c.2615C>T	p.(Thr872lle)	VUS
MM_F_249	compound	PKP2	nonsense	12	33031417	G	A	c.397C>T	p.(Gln133*)	P	PKP2	missense	12	32945389	G	A	c.2615C>T	p.(Thr872lle)	VUS
MM_F_250	digenic	PKP2	deletion	12				deletion exon 7-14		P	DSC2	frameshift	18	29126035	.	TC	c.2686_2687dupGA	p.(Ala897Lysfs*3)	LP
MM_F_251	compound	PKP2	nonsense	12	33031417	G	A	c.397C>T	p.(Gln133*)	P	PKP2	missense	12	32945389	G	A	c.2615C>T	p.(Thr872lle)	VUS
MM_F_252	digenic	DSG2	silent	18	29100771	T	C	c.222T>C	p.(His74His)	LB	DSC2	missense	18	28666616	G	A	c.865C>T	p.(Pro289Ser)	VUS
MM_F_253	digenic	DSG2	silent	18	29100771	T	C	c.222T>C	p.(His74His)	LB	DSC2	missense	18	28666616	G	A	c.865C>T	p.(Pro289Ser)	VUS
MM_F_254	digenic	DSC2	splice	18	28663027	C	T	c.943-1G>A	r.(spl)	P	DSP	missense	6	7583944	C	G	c.6449C>G	p.(Ala2150Gly)	VUS
MM_F_255	digenic	PKP2	nonsense	12	33031417	G	A	c.397C>T	p.(Gln133*)	P	DSP	missense	6	7542236	G	A	c.88G>A	p.(Val30Met)	LB
MM_F_256	digenic	PKP2	nonsense	12	33031417	G	A	c.397C>T	p.(Gln133*)	P	DSP	missense	6	7542236	G	A	c.88G>A	p.(Val30Met)	LB
MM_F_257	homozygous	JUP	missense	17	39923638	T	C	c.902A>G	p.(Glu301Gly)	VUS	JUP	missense	17	39923638	T	C	c.902A>G	p.(Glu301Gly)	VUS
MM_F_258	homozygous	JUP	missense	17	39923638	T	C	c.902A>G	p.(Glu301Gly)	VUS	JUP	missense	17	39923638	T	C	c.902A>G	p.(Glu301Gly)	VUS
MM_F_259	homozygous	JUP	missense	17	39923638	T	C	c.902A>G	p.(Glu301Gly)	VUS	JUP	missense	17	39923638	T	C	c.902A>G	p.(Glu301Gly)	VUS
MM_F_260	homozygous	JUP	missense	17	39923638	T	C	c.902A>G	p.(Glu301Gly)	VUS	JUP	missense	17	39923638	T	C	c.902A>G	p.(Glu301Gly)	VUS
MM_F_261	homozygous	JUP	missense	17	39923638	T	C	c.902A>G	p.(Glu301Gly)	VUS	JUP	missense	17	39923638	T	C	c.902A>G	p.(Glu301Gly)	VUS
MM_F_262	homozygous	JUP	missense	17	39923638	T	C	c.902A>G	p.(Glu301Gly)	VUS	JUP	missense	17	39923638	T	C	c.902A>G	p.(Glu301Gly)	VUS
MM_F_263	homozygous	JUP	missense	17	39923638	T	C	c.902A>G	p.(Glu301Gly)	VUS	JUP	missense	17	39923638	T	C	c.902A>G	p.(Glu301Gly)	VUS
MM_F_264	compound	DSG2	missense	18	29099830	G	A	c.146G>A	p.(Arg49His)	P	DSG2	nonsense	18	29104755	G	A	c.918G>A	p.(Trp306*)	P
MM_F_265	compound	PKP2	splice	12		.	.	c.2145+1G>C	r.(spl)	LP	PKP2	missense	12	32977026	C	T	c.1759G>A	p.(Val587Ile)	VUS
MM_F_266	compound	DSG2	splice	18	29101208	T	C	c.523+2T>C	r.(spl)	P	DSG2	deletion	18	29110970	GAA	.	c.1038_1040delGAA	p.(Lys346del)	VUS
MM_F_267	compound	DSP	nonsense	6	7583973	C	T	c.6478C>T	p.(Arg2160*)	LP	DSP	missense	6	7566613	C	T	c.943C>T	p.(Arg315Cys)	VUS
MM_F_273	digenic	PKP2	nonsense	12	33003841	G	A	c.1237C>T	p.(Arg413*)	P	DSG2	splice	18	29104665	GC…AT	.	c.829-1_835del	r.(spl)	LP
MM_F_275	digenic	PKP2	frameshift	12	32955434	GGTGTG	C	c.2197_2202delinsG	p.(His733Alafs*740)	P	DSP	deletion	6				deletion 6p24.1p25		P
MM_F_270	compound	DSG2	deletion	18	29110970	GAA		c.1038_1040delGAA	p.(Lys346del)	VUS	DSG2	missense	18	29111007	G	A	c.1072G>A	p.(Ala358Thr)	VUS
MM_F_271	digenic	PKP2	splice	12	32955491	C	G	c.2146-1G>C	r.(spl)	P	DSG2	missense	18	29099850	G	A	c.166G>A	p.(Val56Met)	LB
MM_F_272	digenic	PKP2	frameshift	12	33049515	CTGT	.	c.148_151delACAG	p.(Thr50Serfs*61)	P	DSG2	missense	18	29104840	A	G	c.1003A>G	p.(Thr335Ala)	VUS
MM_F_279	digenic	PKP2	frameshift	12	32996182	TGGGA	.	c.1440_1444del5		LP	DSP	frameshift	6	7577241	A	.	c.2848delA		LP
MM_F_274	digenic	PKP2	frameshift	12	32955434	GGTGTG	C	c.2197_2202delinsG	p.(His733Alafs*740)	P	DSG2	missense	18	29104727	A	G	c.889G>A	p.(Asp297Asn)	VUS
MM_F_281	digenic	DSP	nonsense	6	7580216	G	T	c.3793G>T	p.(Glu1265*)	P	DSC2	frameshift	18	29126035	.	TC	c.2687insGA		LP
MM_F_081	digenic, homozygous	PKP2	nonsense	12	33031306	G	A	c.508C>T	p.(Gln170*)	P	PKP2	nonsense	12	33031306	G	A	c.508C>T	p.(Gln170*)	P	JUP	missense	17	39912435	T	C	c.2078A>G	p.(Tyr693Cys)	VUS
MM_F_277	compound, digenic	PKP2	splice	12	32955491	C	G	c.2146-1G>C	r.(spl)	P	PKP2	missense	12	33031395	G	A	c.419C>T	p.(Ser140Phe)	LB	DSG2	missense	18	29099850	G	A	c.166G>A	p.(Val56Met)	LB
MM_F_120	digenic, homozygous	DSG2	splice	18	29101208	T	C	c.523+2T>C	r.(spl)	P	DSG2	splice	18	29101208	T	C	c.523+2T>C	r.(spl)	P	DSP	missense	6	7542236	G	A	c.88G>A	p.(Val30Met)	LB
MM_F_280	digenic	DSG2	frameshift	18	29118835	TG	.	c.1773_1774delTG	p.(Cys591fs*)	LP	PKP2	missense	12	33049590	C	T	c.76C>A	p.(Asp26Asn)	B
MM_F_077	homozygous	PKP2	missense	12	33021869	G	A	c.1162C>T	p.(Arg388Trp)	LP	PKP2	missense	12	33021869	G	A	c.1162C>T	p.(Arg388Trp)	LP
MM_F_282	homozygous	DSC2	missense	18	28669496	T	C	c.536A>G	p.(Asp179Gly)	VUS	DSC2	missense	18	28669496	T	C	c.536A>G	p.(Asp179Gly)	VUS
MM_F_283	homozygous	DSC2	missense	18	28669496	T	C	c.536A>G	p.(Asp179Gly)	VUS	DSC2	missense	18	28669496	T	C	c.536A>G	p.(Asp179Gly)	VUS
MM_F_284	homozygous	DSC2	missense	18	28669496	T	C	c.536A>G	p.(Asp179Gly)	VUS	DSC2	missense	18	28669496	T	C	c.536A>G	p.(Asp179Gly)	VUS
MM_F_285	homozygous	DSC2	missense	18	28669496	T	C	c.536A>G	p.(Asp179Gly)	VUS	DSC2	missense	18	28669496	T	C	c.536A>G	p.(Asp179Gly)	VUS
MM_F_286	homozygous	DSC2	missense	18	28669496	T	C	c.536A>G	p.(Asp179Gly)	VUS	DSC2	missense	18	28669496	T	C	c.536A>G	p.(Asp179Gly)	VUS
MM_F_287	compound	DSG2	splice	18	29121157	G	A	c.1880-2A>G	r.(spl)	LP	DSG2	missense	18	29104828	G	A	c.991G>A	p.(Glu331Lys)	VUS
MM_F_288	compound	DSG2	splice	18	29121157	G	A	c.1880-2A>G	r.(spl)	LP	DSG2	missense	18	29104828	G	A	c.991G>A	p.(Glu331Lys)	VUS
MM_F_108	homozygous	DSG2	splice	18	29101208	T	C	c.523+2T>C	r.(spl)	P	DSG2	splice	18	29101208	T	C	c.523+2T>C	r.(spl)	P
MM_F_290	compound	DSG2	missense	18	29102211	A	G	c.689A>G	p.(Glu230Gly)	VUS	DSG2	missense	18	29104727	A	G	c.890A>G	p.(Asp297Gly)	VUS
MM_F_291	digenic	PKP2	frameshift	12	33049515	CTGT	.	c.148_151delACAG	p.(Thr50Serfs*61)	P	DSG2	missense	18	29111109	G	A	c.1174G>A	p.(Val392Ile)	LB
MM_F_292	digenic	PKP2	frameshift	12	33049515	CTGT	.	c.148_151delACAG	p.(Thr50Serfs*61)	P	DSG2	missense	18	29111109	G	A	c.1174G>A	p.(Val392Ile)	LB
MM_F_293	digenic	PKP2	frameshift	12	33049515	CTGT	.	c.148_151delACAG	p.(Thr50Serfs*61)	P	DSG2	missense	18	29111109	G	A	c.1174G>A	p.(Val392Ile)	LB
MM_F_294	digenic	PKP2	frameshift	12	33049515	CTGT	.	c.148_151delACAG	p.(Thr50Serfs*61)	P	DSG2	missense	18	29111109	G	A	c.1174G>A	p.(Val392Ile)	LB
MM_F_295	trigenic	DSC2	frameshift	18					p.(Glu897fs*900)	LP	DSG2	missense	18	29121188	G	A	c.1912G>A	p.(Gly638Arg)	VUS	DSP	missense	6	7567666	A	T	c.1124A>T	p.(Asn375Ile)	VUS
MM_F_296	digenic	DSP	missense	6	7567666	A	T	c.1124A>T	p.(Asn375Ile)	VUS	DSG2	missense	18	29121188	G	A	c.1912G>A	p.(Gly638Arg)	VUS
MM_F_297	digenic	DSP	frameshift	6	7579624	AG	.	c.3203_3204delAG	p.(Glu1068Valfs*19)	LP	DSG2	missense	18	29126122	C	T	c.2773C>T	p.(Pro925Ser)	VUS
MM_F_298	digenic	DSP	frameshift	6	7579624	AG	.	c.3203_3204delAG	p.(Glu1068Valfs*19)	LP	DSG2	missense	18	29126122	C	T	c.2773C>T	p.(Pro925Ser)	VUS
MM_F_299	digenic	DSP	missense	6	7581747	G	T	c.5324G>T	p.(Arg1775Ile)	VUS	DSG2	missense	18	29102211	A	G	c.689A>G	p.(Glu230Gly)	VUS
MM_F_300	digenic	DSP	nonsense	6	7558412	C	T	c.337C>T	p.(Gln113*)	LP	DSG2	missense	18	29104517	A	G	c.797A>G	p.(Asn266Ser)	VUS
MM_F_301	compound	DSP	missense	6	7568811	A	G	c.1408A>G	p.(Lys470Glu)	VUS	DSP	missense	6	7570791	G	A	c.1696G>A	p.(Ala566Thr)	VUS
MM_F_302	compound	DSP	missense	6	7542236	G	A	c.88G>A	p.(Val30Met)	LB	DSP	missense	6	7585117	G	A	c.7622G>A	p.(Arg2541Lys)	VUS
MM_F_303	compound	DSP	missense	6	7542236	G	A	c.88G>A	p.(Val30Met)	LB	DSP	missense	6	7585117	G	A	c.7622G>A	p.(Arg2541Lys)	VUS
MM_F_304	compound	DSP	missense	6	7581396	C	T	c.4973C>T	p.(Ser1658Phe)	VUS	DSP	missense	6	7584534	A	G	c.7039A>G	p.(Ile2347Val)	VUS
MM_F_305	digenic	PKP2	missense	12	33049482	G	T	c.184C>A	p.(Gln62Lys)	VUS	DSP	missense	6	7581384	T	C	c.4961T>C	p.(Leu1654Pro)	VUS
MM_F_306	compound, digenic	PKP2	nonsense	12	32974316	G	A	c.2119C>T	p.(Gln707*)	P	PKP2	missense	12	33049482	G	T	c.184C>A	p.(Gln62Lys)	VUS	DSP	missense	6	7581384	T	C	c.4961T>C	p.(Leu1654Pro)	VUS
MM_F_307	digenic	PKP2	nonsense	12	32974316	G	A	c.2119C>T	p.(Gln707*)	P	DSP	missense	6	7581384	T	C	c.4961T>C	p.(Leu1654Pro)	VUS
MM_F_308	digenic	PKP2	nonsense	12	32974316	G	A	c.2119C>T	p.(Gln707*)	P	DSP	missense	6	7581384	T	C	c.4961T>C	p.(Leu1654Pro)	VUS
MM_F_309	digenic	PKP2	nonsense	12	32974316	G	A	c.2119C>T	p.(Gln707*)	P	DSP	missense	6	7581384	T	C	c.4961T>C	p.(Leu1654Pro)	VUS
MM_F_310	digenic	PKP2	nonsense	12	32974316	G	A	c.2119C>T	p.(Gln707*)	P	DSP	missense	6	7581384	T	C	c.4961T>C	p.(Leu1654Pro)	VUS
MM_F_311	digenic	PKP2	nonsense	12	32974316	G	A	c.2119C>T	p.(Gln707*)	P	DSP	missense	6	7581384	T	C	c.4961T>C	p.(Leu1654Pro)	VUS
MM_F_312	digenic	PKP2	nonsense	12	32974316	G	A	c.2119C>T	p.(Gln707*)	P	DSP	missense	6	7581384	T	C	c.4961T>C	p.(Leu1654Pro)	VUS
MM_F_313	digenic	PKP2	nonsense	12	32974316	G	A	c.2119C>T	p.(Gln707*)	P	DSP	missense	6	7581384	T	C	c.4961T>C	p.(Leu1654Pro)	VUS
MM_F_314	digenic	PKP2	nonsense	12	32974316	G	A	c.2119C>T	p.(Gln707*)	P	DSP	missense	6	7581384	T	C	c.4961T>C	p.(Leu1654Pro)	VUS
MM_F_315	digenic	PKP2	missense	12	32993995	A	C	c.1655T>G	p.(Phe552Cys)	VUS	DSP	missense	6	7567666	A	T	c.1124A>T	p.(Asn375Ile)	VUS
MM_F_316	digenic	PKP2	nonsense	12	33031183	G	A	c.631C>T	p.(Gln211*)	P	DSP	missense	6	7580187	G	A	c.3764G>A	p.(Arg1255Lys)	VUS
MM_F_317	digenic	PKP2	nonsense	12	33031183	G	A	c.631C>T	p.(Gln211*)	P	DSP	missense	6	7580187	G	A	c.3764G>A	p.(Arg1255Lys)	VUS
MM_F_318	compound	PKP2	nonsense	12	32974316	G	A	c.2119C>T	p.(Gln707*)	P	PKP2	missense	12	33049482	G	T	c.184C>A	p.(Gln62Lys)	VUS
MM_F_319	compound	PKP2	nonsense	12	32974316	G	A	c.2119C>T	p.(Gln707*)	P	PKP2	missense	12	33049482	G	T	c.184C>A	p.(Gln62Lys)	VUS
MM_F_320	compound, digenic	PKP2	frameshift	12	32949084	GG	.	c.2447_2448delCC	p.(Thr816fs*825)	LP	PKP2	missense	12	33031187	G	C	c.627C>G	p.(Ser209Arg)	VUS	DSG2	missense	18	29101120	G	T	c.437G>A	p.(Arg146His)	LB
MM_F_321	compound, digenic	PKP2	frameshift	12	32949084	GG		c.2447_2448delCC	p.(Thr816fs*825)	LP	PKP2	missense	12	33031187	G	C	c.627C>G	p.(Ser209Arg)	VUS	DSG2	missense	18	29101120	G	T	c.437G>A	p.(Arg146His)	LB
MM_F_322	compound, digenic	PKP2	nonsense	12	33031151	G	T	c.663C>T	p.(Tyr221*)	P	PKP2	missense	12	32949199	A	G	c.2333T>C	p.(Ile778Thr)	VUS	DSP	missense	6	7580187	G	A	c.3764G>A	p.(Arg1255Lys)	VUS
MM_F_323	compound, digenic	PKP2	nonsense	12	33031151	G	T	c.663C>T	p.(Tyr221*)	P	PKP2	missense	12	32949199	A	G	c.2333T>C	p.(Ile778Thr)	VUS	DSP	missense	6	7580187	G	A	c.3764G>A	p.(Arg1255Lys)	VUS
MM_F_324	homozygous	DSP	missense	6	7584618	G	C	c.7123G>C	p.(Gly2375Arg)	VUS	DSP	missense	6	7584618	G	C	c.7123G>C	p.(Gly2375Arg)	VUS
MM_F_121	homozygous	DSP	frameshift	6	7585273	T	.	c.7780delT	p.(Ser2594Profs*8)	LP	DSP	frameshift	6	7585273	T	.	c.7780delT	p.(Ser2594Profs*8)	LP
MM_F_162	homozygous	DSP	frameshift	6	7584982	TG	.	c.7491_7492del	p.(Cys2497fs*)	LP	DSP	frameshift	6	7584982	TG	.	c.7491_7492del	p.(Cys2497fs*)	LP
MM_F_229	homozygous	DSC2	missense	18	28669424	C	T	c.608G>A	p.(Arg203His)	LP	DSC2	missense	18	28669424	C	T	c.608G>A	p.(Arg203His)	LP
MM_F_276	homozygous	PKP2	splice	12	32949048	G	A	c.2484C>T	r.(spl)	LP	PKP2	splice	12	32949048			c.2484C>T	r.(spl)	LP
MM_F_325	homozygous	DSC2	frameshift	18					p.(Ser614Ilefs*12)	P	DSC2	frameshift						p.(Ser614Ilefs*12)	P
MM_F_326	homozygous	DSC2	frameshift	18					p.(Ser614Ilefs*12)	P	DSC2	frameshift						p.(Ser614Ilefs*12)	P
MM_F_331	homozygous	JUP	missense	17	39923746	C	T	c.794G>A	p.(Arg265His)	VUS	JUP	missense	17	39923746	C	T	c.794G>A	p.(Arg265His)	VUS
MM_F_332	homozygous	JUP	missense	17	39923746	C	T	c.794G>A	p.(Arg265His)	VUS	JUP	missense	17	39923746	C	T	c.794G>A	p.(Arg265His)	VUS
MM_F_333	homozygous	DSG2	missense	18	29104711	C	T	c.874C>T	p.(Arg292Cys)	VUS	DSG2	missense	18	29104711	C	T	c.874C>T	p.(Arg292Cys)	VUS
MM_F_334	compound	DSG2	missense	18	29102103	C	T	c.581C>T	p.(Ser194Leu)	VUS	DSG2	missense	18	29104711	C	T	c.874C>T	p.(Arg292Cys)	VUS
MM_F_335	compound	PKP2	splice	12	32949042	C	T	c.2489+1G>A	r.(spl)	P	PKP2	missense	12	32949098	C	T	c.2434G>A	p.(Asp812Asn)	VUS
MM_F_336	compound	PKP2	missense	12	32977091	A	C	c.1694T>G	p.(Met565Arg)	VUS	PKP2	missense	12	32949098	C	T	c.2434G>A	p.(Asp812Asn)	VUS
MM_F_337	digenic	PKP2	frameshift	12	32977057	.	CATC	c.1728_1729insGATG	p.(Arg577Aspfs*5)	P	DSG2	missense	18	29104711	C	T	c.874C>T	p.(Arg292Cys)	VUS
MM_F_338	homozygous	DSC2	deletion	18	28667693	ATC	.	c.712_714delGAT	p.(Asp238del)	VUS	DSC2	deletion	18	28667693	ATC		c.712_714delGAT	p.(Asp238del)	VUS
MM_F_339	homozygous	JUP	frameshift	17	39913674	AC	.	c.2040_2041delGT	p.(Trp680Glyfs*11)	P	JUP	frameshift	17	39913674	AC	.	c.2040_2041delGT	p.(Trp680Glyfs*11)	P
MM_F_340	homozygous	JUP	frameshift	17	39913674	AC	.	c.2040_2041delGT	p.(Trp680Glyfs*11)	P	JUP	frameshift	17	39913674	AC	.	c.2040_2041delGT	p.(Trp680Glyfs*11)	P
MM_F_341	homozygous	JUP	frameshift	17	39913674	AC	.	c.2040_2041delGT	p.(Trp680Glyfs*11)	P	JUP	frameshift	17	39913674	AC	.	c.2040_2041delGT	p.(Trp680Glyfs*11)	P
MM_F_330	homozygous	DSP	nonsense	6	7580324	C	T	c.3901C>T	p.(Gln1301*)	P	DSP	nonsense	6	7580324	C	T	c.3901C>T	p.(Gln1301*)	P
MM_F_343	homozygous	DSP	missense	6	7584606	C	A	c.7111C>A	p.(Gln2371Lys)	VUS	DSP	missense	6	7584606	C	A	c.7111C>A	p.(Gln2371Lys)	VUS
MM_F_344	homozygous	DSP	missense	6	7584606	C	A	c.7111C>A	p.(Gln2371Lys)	VUS	DSP	missense	6	7584606	C	A	c.7111C>A	p.(Gln2371Lys)	VUS
MM_F_342	homozygous	DSP	frameshift	6	7580346	G	.	c.3924delG	p.(His1309Thrfs*1348)	LP	DSP	frameshift	6	7580346	G	.	c.3924delG	p.(His1309Thrfs*1348)	LP
MM_F_345	homozygous	JUP	nonsense	17	39928036	G	T	c.71C>A	p.(Ser24*)	LP	JUP	nonsense	17	39928036	G	T	c.71C>A	p.(Ser24*)	LP
MM_F_346	homozygous	JUP	nonsense	17	39928036	G	T	c.71C>A	p.(Ser24*)	LP	JUP	nonsense	17	39928036	G	T	c.71C>A	p.(Ser24*)	LP
MM_F_347	homozygous	JUP	nonsense	17	39928036	G	T	c.71C>A	p.(Ser24*)	LP	JUP	nonsense	17	39928036	G	T	c.71C>A	p.(Ser24*)	LP
(L)B = (likely) benign, DSC2 = desmocollin-2, DSG2 = desmoglein-2, DSP = desmoplakin, JUP = plakoglobin, (L)P = (likely) pathogenic, PKP2 = plakophilin-2, VUS = variant of unknown siginificance
