# Supplementary material for: A Systematic Analysis of the Clinical Outcome Associated with Multiple Reclassified Desmosomal Gene Variants in Arrhythmogenic Right Ventricular Cardiomyopathy Patients
Source: J Cardiovasc Transl Res. 2023 Jul 7;16(6):1276–86. doi: 10.1007/s12265-023-10403-8 (PMC10721666; doi:10.1007/s12265-023-10403-8)
Supplement: Supplementary file 8 — (XLSX 11 kb) [file 12265_2023_10403_MOESM7_ESM.xlsx]

## Sheet: Sheet1
Supplementary Table 6. Regression analyses of genotype and its association with the composite endpoint in group 1 (double P/LP variants carriers) versus group 2 (one P/LP variant) and in group 1 versus group 3 (no P/LP variant).
	Univariable Cox regression analyses			Multivariable Cox regression analysis
Group 1 versus Group 2	HR	95% CI	P value	HR	95% CI	P value
Proband, yes	7106	3.552-14.218	<0.001	6748	3.320-13.716	<0.001
Sex, male	1870	1.225-2.855	0.004	1326	0.855-2.056	0.207
Genotype, double (likely) pathogenic	1833	1.206-2.787	0.005	1856	1.208-2.853	0.005
Group 1 versus Group 3
Proband, yes	4751	2.267-9.959	<0.001	4938	2.341-10.418	<0.001
Sex, male	1363	0.873-2.126	0.173	1151	0.729-1.816	0.547
Genotype, double (likely) pathogenic	1655	1.069-2.563	0.024	1780	1.136-2.789	0.012
P/LP = Pathogenic/Likely Pathogenic
