# Supplementary material for: A Systematic Analysis of the Clinical Outcome Associated with Multiple Reclassified Desmosomal Gene Variants in Arrhythmogenic Right Ventricular Cardiomyopathy Patients
Source: J Cardiovasc Transl Res. 2023 Jul 7;16(6):1276–86. doi: 10.1007/s12265-023-10403-8 (PMC10721666; doi:10.1007/s12265-023-10403-8)
Supplement: Supplementary file 9 — (XLSX 11 kb) [file 12265_2023_10403_MOESM8_ESM.xlsx]

## Sheet: Sheet1
Supplementary Table 7. Occurences and description of the endpoints in the 331 subjects
Endpoint	Patients	Patients
	number	%
Missing data	5	1.5
No endpoint reached	140	42.3
Death any cause	4	1.2
Sudden cardiac death	18	5.4
Death due to end-stage heart failure	0	0
Hearttransplant or LVAD, or both	12	3.6
Sustained ventricular tachycardia	104	31.4
Ventricular fibrillation	6	1.8
Out of hospital cardiac arrest	21	6.3
Appropriate ICD treatment	3	0.9
ICD shock	15	4.5
appropriate anti-tachycardia pacing	3	0.9
ICD = implantable cardioverter-defibrillator, LVAD = left ventricular assist device
