# Supplementary material for: A Systematic Analysis of the Clinical Outcome Associated with Multiple Reclassified Desmosomal Gene Variants in Arrhythmogenic Right Ventricular Cardiomyopathy Patients
Source: J Cardiovasc Transl Res. 2023 Jul 7;16(6):1276–86. doi: 10.1007/s12265-023-10403-8 (PMC10721666; doi:10.1007/s12265-023-10403-8)
Supplement: Supplementary file 10 — (XLSX 12 kb) [file 12265_2023_10403_MOESM9_ESM.xlsx]

## Sheet: Sheet1
Supplementary Table 8. Clinical chacteristics
	Goup 1 (n=51)		Group 2 (n=144)		Group 3 (n=91)		Homozgyous Naxos variant carriers (n=33)		Homozygous Hutterite variant carriers (n=12)
	Male	Female	Male	Female	Male	Female	Male	Female	Male	Female
Number of subjects	33/51 (65%)	18/51 (35%)	81/144 (56%)	63/144 (44%)	55/91 (60%)	36/91 (40%)	19/33 (58%)	14/33 (42%)	8/12 (67%)	4/12 (33%)
Proband status	22/28 (79%)	13/18 (72%)	63/78 (81%)	27/61 (44%)	44/55 (80%)	26/34 (77%)	11/19 (58%)	5/14 (36%)	1/8 (13%)	0/4 (0%)
Mean age presentation or diagnosis ±SD, years	28 ±18	31 ±21	38 ±16	37 ±17	38 ±16	41 ±17	30 ±19	36 ±15	26 ±11	24 ±4
Endpoint reached, yes	23/33 (70%)	11/18 (61%)	54/79 (68%)	20/61 (33%)	34/54 (63%)	20/36 (56%)	12/19 (63%)	7/14 (50%)	4/8 (50%)	1/4 (25%)
Mean age endpoint, ±SD, years	30 ±20	35 ±24	43 ±17	43 ±17	42 ±17	44 ±19	32 ±20	47 ±20	27 ±11	27 ±7
group 1 = double P/LP variants carriers, group 2 = patients with one P/LP variant, group 3 = patients with no P/LP, P/LP = pathogenic/likely pathogenic, SD = standard deviation

## Sheet: Sheet2
19	14	8	4	28	16	83	62	58	39	331
