# Supplementary material for: A Systematic Analysis of the Clinical Outcome Associated with Multiple Reclassified Desmosomal Gene Variants in Arrhythmogenic Right Ventricular Cardiomyopathy Patients
Source: J Cardiovasc Transl Res. 2023 Jul 7;16(6):1276–86. doi: 10.1007/s12265-023-10403-8 (PMC10721666; doi:10.1007/s12265-023-10403-8)
Supplement: Supplementary file 11 — (XLSX 12 kb) [file 12265_2023_10403_MOESM10_ESM.xlsx]

## Sheet: Sheet1
Supplementary Table 9. Regression analyses of homozygous Naxos variant carriers versus group 2 (one P/LP variant) or versus group 3 (no P/LP variant).
	Univariable Cox regression analyses			Multivariable Cox regression analysis
Homozygous Naxos variant carriers versus group 2	HR	95% CI	P value	HR	95% CI	P value
Proband, yes	4761	2.633-8.613	<0.001	4604	2.453-8.643	<0.001
Sex, male	2190	1.378-3.482	0.001	1555	0.948-2.550	0.080
Genotype, double (likely) pathogenic	1173	0.699-1.969	0.545	1759	1.035-2.989	0.037
Homozygous Naxos variant carriers versus group 3
Proband, yes	3251	1.733-6.100	<0.001	3626	1.848-7.114	<0.001
Sex, male	1480	0.909-2.411	0.115	1176	0.707-1.955	0.532
Genotype, double (likely) pathogenic	1082	0.633-1.847	0.774	1647	0.940-2.887	0.081
P/LP = pathogenic/likely pathogenic
