# Supplementary material for: A Systematic Analysis of the Clinical Outcome Associated with Multiple Reclassified Desmosomal Gene Variants in Arrhythmogenic Right Ventricular Cardiomyopathy Patients
Source: J Cardiovasc Transl Res. 2023 Jul 7;16(6):1276–86. doi: 10.1007/s12265-023-10403-8 (PMC10721666; doi:10.1007/s12265-023-10403-8)
Supplement: Supplementary file 12 — (XLSX 12 kb) [file 12265_2023_10403_MOESM11_ESM.xlsx]

## Sheet: Sheet1
Supplementary Table 10. Regression analyses of homozygous Hutterite variant carriers versus group 2 (one P/LP variant) or versus group 3 (no P/LP variant).
	Univariable Cox regression analyses			Multivariable Cox regression analysis
Homozygous Hutterite variant carriers versus group 2	HR	95% CI	P value	HR	95% CI	P value
Proband, yes	4132	2.176-7.845	<0.001	5126	2.442-10.761	<0.001
Sex, male	2105	1.262-3.511	0.004	1551	0.905-2.657	0.110
Genotype, double (likely) pathogenic	2351	0.920-6.011	0.074	6868	2.337-20.164	<0.001
Homozygous Hutterite variant carriers versus group 3
Proband, yes	2471	1.243-4.915	0.010	3714	1.623-8.500	0.002
Sex, male	1324	0.770-2.278	0.310	1157	0.663-2.019	0.608
Genotype, double (likely) pathogenic	2091	0.803-5.446	0.131	5467	1.718-17.402	0.004
P/LP = pathogenic/likely pathogenic
